# Supplementary material for: Internal and External Dynamics in Language: Evidence from Verb Regularity in a Historical Corpus of English
Source: PLoS One. 2014 Aug 1;9(8):e102882. doi: 10.1371/journal.pone.0102882 (PMC4118841; doi:10.1371/journal.pone.0102882)
Supplement: File S2 — File detailing verb types in each decade with their value and adjusted frequency (after confining). (CSV) [file pone.0102882.s002.csv]

#Decade	Verb	Frequency_verb	I_verb	Root
1	abandon	0.0003908231	0	abandon
1	abase	6.89e-06	#	abase
1	abash	9.64e-06	#	abash
1	abate	6.9347e-05	0	abate
1	abbreviate	4.59e-07	#	abbreviate
1	abdicate	8.73e-06	#	abdicate
1	abduct	3.21e-06	#	abduct
1	abet	8.73e-06	#	abet
1	abhor	4.23e-05	0	abhor
1	abide	7.99e-05	#	abide
1	abjure	1.56e-05	0	abjure
1	abolish	8.91e-05	0	abolish
1	abominate	1.837e-06	#	abominate
1	abort	9.19e-07	#	abort
1	abound	0.0001676268	0	abound
1	abrade	4.59e-07	#	abrade
1	abridge	2.2e-05	0	abridge
1	abrogate	1.2859e-05	#	abrogate
1	abscond	9.185e-06	#	abscond
1	absent	1.84e-05	0	absent
1	absolve	2.3e-05	0	absolve
1	absorb	0.000136857	0	absorb
1	abstain	5.24e-05	0	abstain
1	abstract	3.03e-05	#	abstract
1	abuse	0.0001566048	0	abuse
1	disabuse	6.89e-06	#	abuse
1	abut	2.3e-06	#	abut
1	accede	4.09e-05	0	accede
1	accelerate	2.43e-05	0	accelerate
1	accent	2.3e-06	#	accent
1	accentuate	4.59e-07	#	accentuate
1	accept	0.0004046006	0	accept
1	access	1.38e-06	#	access
1	acclaim	9.19e-07	#	acclaim
1	acclimate	1.38e-06	#	acclimate
1	accommodate	9.64e-05	0	accommodate
1	accompany	0.0006521372	0	accompany
1	accomplish	0.0004665996	0	accomplish
1	accord	8.27e-05	#	accord
1	accost	3.9e-05	0	accost
1	account	0.0002833582	0	account
1	accouter	7.81e-06	0	accouter
1	accredit	4.13e-06	#	accredit
1	accrue	3.17e-05	0	accrue
1	accumulate	0.0001051686	0	accumulate
1	accurse	4.59e-07	#	accurse
1	accuse	0.0001547678	0	accuse
1	accustom	0.0002002337	0	accustom
1	ache	2.11e-05	0	ache
1	achieve	0.0001212424	0	achieve
1	acknowledge	0.0004555775	0	acknowledge
1	acquaint	0.0005768199	0	acquaint
1	acquiesce	6.71e-05	0	acquiesce
1	acquire	0.0005745237	0	acquire
1	acquit	3.81e-05	0	acquit
1	act	0.0011201145	0	act
1	counteract	7.35e-05	0	act
1	overact	1.38e-06	#	act
1	react	9.64e-06	#	act
1	action	9.19e-07	#	action
1	interact	4.59e-07	#	activate
1	actualise	4.59e-07	#	actualise
1	actuate	6.3836e-05	0	actuate
1	adapt	0.000312291	0	adapt
1	add	0.0017855699	0	add
1	superadd	1.24e-05	0	add
1	addict	2.62e-05	#	addict
1	addle	9.19e-07	#	addle
1	address	0.0007816461	0	address
1	adduce	5.56e-05	0	adduce
1	ade	9.19e-07	#	ade
1	adhere	0.0001253757	0	adhere
1	adjoin	0.0001354792	0	adjoin
1	adjudge	1.84e-05	0	adjudge
1	adjudicate	4.59e-06	#	adjudicate
1	adjure	6.43e-06	#	adjure
1	adjust	9.55e-05	0	adjust
1	readjust	4.59e-06	#	adjust
1	administer	0.0002112557	0	administer
1	admire	0.0002870322	0	admire
1	admit	0.0010751078	0	admit
1	readmit	4.59e-07	#	admit
1	admonish	4.32e-05	0	admonish
1	adopt	0.0008923257	0	adopt
1	readopt	4.59e-07	#	adopt
1	adore	7.6695e-05	0	adore
1	adorn	0.0001997744	0	adorn
1	adulterate	2.3e-06	#	adulterate
1	adumbrated	4.59e-07	#	adumbrate
1	advance	0.0007568465	0	advance
1	advantage	4.13e-06	#	advantage
1	adventure	1.24e-05	0	adventure
1	advert	5.42e-05	0	advert
1	advertise	1.65e-05	#	advertise
1	advise	0.0002456996	0	advise
1	advocate	6.52e-05	0	advocate
1	affect	0.0005791162	0	affect
1	affiliate	4.59e-07	#	affiliate
1	affirm	0.0001451235	0	affirm
1	reaffirm	1.38e-06	#	affirm
1	affix	4.41e-05	0	affix
1	afflict	7.95e-05	#	afflict
1	afford	0.0009350361	0	afford
1	affright	1.2859e-05	0	affright
1	affront	5.05e-06	#	affront
1	age	2.57e-05	#	age
1	aggrandise	3.21e-06	#	aggrandise
1	aggravate	4.82e-05	0	aggravate
1	agitate	0.0001657898	0	agitate
1	ago	1.79e-05	#	ago
1	agonise	1.1022e-05	0	agonise
1	agree	0.0005804939	0	agree
1	disagree	1.7e-05	#	agree
1	aid	0.0003164243	0	aid
1	ail	5.14e-05	0	ail
1	aim	0.0002011522	0	aim
1	air	1.4696e-05	#	air
1	alarm	0.0002075817	0	alarm
1	alert	1.837e-06	#	alert
1	alienate	2.02e-05	#	alienate
1	alight	6.48e-05	0	alight
1	allay	5.19e-05	#	allay
1	alledge	0.0001175684	0	alledge
1	alleviate	2.43e-05	#	alleviate
1	allot	5.69e-05	#	allot
1	allow	0.0011146035	0	allow
1	disallow	6.43e-06	#	allow
1	alloy	5.511e-06	0	alloy
1	allude	0.0003696975	0	allude
1	allure	9.64e-06	0	allure
1	ally	5.33e-05	#	ally
1	alter	0.000226411	0	alter
1	alternate	1.52e-05	#	alternate
1	amalgamate	1.1022e-05	#	amalgamate
1	amass	1.38e-05	#	amass
1	amaze	1.38e-05	0	amaze
1	amble	5.511e-06	#	amble
1	ambush	3.21e-06	#	ambush
1	ameliorate	1.06e-05	#	ameliorate
1	amend	6.89e-05	0	amend
1	americanize	4.59e-07	#	americanize
1	amount	0.0001997744	0	amount
1	amplify	4.59e-06	#	amplify
1	amputate	5.05e-06	#	amputate
1	amuse	0.0001662491	0	amuse
1	analyse	5.33e-05	#	analyse
1	anchor	4.45e-05	0	anchor
1	anger	3.54e-05	#	anger
1	angle	2.76e-06	#	angle
1	anglicise	9.19e-07	#	anglicise
1	animate	0.0001047093	0	animate
1	reanimate	5.511e-06	#	animate
1	anneal	4.59e-07	#	anneal
1	annex	3.81e-05	0	annex
1	annihilate	5.56e-05	0	annihilate
1	annoint	1.61e-05	0	annoint
1	announce	0.0003269871	0	announce
1	annoy	4.5e-05	0	annoy
1	annul	5.74e-05	0	annul
1	answer	0.0013520365	0	answer
1	antagonise	4.59e-07	#	antagonise
1	antedate	3.674e-06	#	antedate
1	anticipate	0.0003026468	0	anticipate
1	ape	8.27e-06	#	ape
1	apologise	4.45e-05	0	apologise
1	appall	2.76e-05	0	appall
1	appeal	0.0001740563	0	appeal
1	appear	0.0031215327	0	appear
1	disappear	0.000299432	0	appear
1	reappear	4.32e-05	0	appear
1	appease	4.82e-05	0	appease
1	append	2.89e-05	0	append
1	appertain	3.21e-05	0	appertain
1	applaud	5.05e-05	0	applaud
1	apply	0.000810579	0	apply
1	misapply	9.185e-06	#	apply
1	appoint	0.0005281393	0	appoint
1	apportion	1.75e-05	#	apportion
1	appraise	2.76e-06	#	appraise
1	appreciate	0.0002043669	0	appreciate
1	apprehend	0.0001754341	0	apprehend
1	misapprehend	6.43e-06	#	apprehend
1	apprentice	1.33e-05	#	apprentice
1	apprise	0.0001102204	0	apprise
1	approach	0.0010323974	0	approach
1	appropriate	0.0001377755	0	appropriate
1	approve	0.0002342183	0	approve
1	disapprove	3.17e-05	0	approve
1	approximate	1.1022e-05	#	approximate
1	mar	7.9e-05	0	Apr
1	march	0.0002948395	0	April
1	arbitrate	9.19e-07	#	arbitrate
1	arc	1.19e-05	#	arc
1	arch	7.81e-06	0	arch
1	arching	3.21e-06	#	arch
1	overarch	2.3e-06	#	arch
1	argue	0.0001350199	0	argue
1	reargue	4.59e-07	#	argue
1	arise	0.0009106958	1	arise
1	arm	0.0001694638	0	arm
1	disarm	5.69e-05	0	arm
1	armor	5.511e-06	#	armor
1	arouse	0.0001735971	0	arouse
1	arraign	2.2e-05	0	arraign
1	arrange	0.0003554607	0	arrange
1	disarrange	4.59e-06	#	arrange
1	prearrange	4.59e-07	#	arrange
1	rearrange	2.76e-06	#	arrange
1	array	0.0001088426	0	array
1	arrest	0.0003136688	0	arrest
1	arrive	0.0010154051	0	arrive
1	arrogate	8.73e-06	#	arrogate
1	articulate	2.66e-05	#	articulate
1	ascend	0.0003095355	0	ascend
1	reascend	1.1022e-05	0	ascend
1	ascertain	0.0005249245	0	ascertain
1	ascribe	0.0001791081	0	ascribe
1	ask	0.00217823	0	ask
1	asperse	2.3e-06	#	asperse
1	aspire	7.26e-05	0	aspire
1	assail	0.0001318052	0	assail
1	assassinate	1.88e-05	#	assassinate
1	assault	2.39e-05	0	assault
1	assay	1.15e-05	#	assay
1	assemble	0.0003453572	0	assemble
1	reassemble	3.674e-06	#	assemble
1	assent	7.1184e-05	0	assent
1	assert	0.0002893285	0	assert
1	reassert	3.674e-06	#	assert
1	assess	2.16e-05	#	assess
1	asseverate	1.837e-06	#	asseverate
1	assign	0.0002539661	0	assign
1	reassign	4.59e-07	#	assign
1	assimilate	2.3e-05	#	assimilate
1	assist	0.0003380091	0	assist
1	associate	0.0001965597	0	associate
1	assort	2.76e-06	#	assort
1	assuage	2.11e-05	#	assuage
1	assume	0.0006893365	0	assume
1	reassume	5.511e-06	0	assume
1	assure	0.0005708497	0	assure
1	reassure	1.97e-05	0	assure
1	astonish	6.52e-05	0	astonish
1	astound	1.7e-05	0	astound
1	atone	6.0162e-05	0	atone
1	attach	0.0004496072	0	attach
1	attack	0.0002558031	0	attack
1	attain	0.0003205576	0	attain
1	attaint	3.674e-06	#	attaint
1	attemper	2.3e-06	#	attemper
1	attempt	0.0007798091	0	attempt
1	attend	0.0009942796	0	attend
1	attenuate	1.15e-05	0	attenuate
1	attest	5.97e-05	0	attest
1	attire	2.34e-05	#	attire
1	attitudinize	2.3e-06	#	attitudinize
1	attract	0.000310454	0	attract
1	attribute	0.0002369738	0	attribute
1	attune	1.4696e-05	#	attune
1	auction	4.59e-07	#	auction
1	audit	4.59e-07	#	audit
1	augment	7.16e-05	0	augment
1	augur	2.02e-05	0	augur
1	authenticate	1.33e-05	#	authenticate
1	author	4.59e-07	#	author
1	authorise	0.000224574	0	authorise
1	avail	0.0002507513	0	avail
1	avenge	9.92e-05	0	avenge
1	aver	3.58e-05	0	aver
1	average	1.15e-05	#	average
1	avert	8.68e-05	0	avert
1	avoid	0.0005566129	0	avoid
1	avouch	4.13e-06	#	avouch
1	avow	0.0001028723	0	avow
1	disavow	1.2859e-05	0	avow
1	await	0.000361431	0	await
1	awaken	0.0003476534	0	awaken
1	reawaken	1.837e-06	#	awaken
1	award	4.68e-05	#	award
1	awe	3.21e-05	0	awe
1	overawe	1.24e-05	#	awe
1	ax	4.23e-05	0	ax
1	babble	5.05e-06	#	babble
1	back	4.59e-05	0	back
1	backhand	4.59e-07	#	backhand
1	badger	1.837e-06	#	badger
1	baffle	8.82e-05	0	baffle
1	bag	3.21e-06	#	bag
1	bail	1.24e-05	#	bail
1	bait	1.4696e-05	#	bait
1	bake	9.32e-05	#	bake
1	balance	7.6695e-05	0	balance
1	counterbalance	2.34e-05	#	balance
1	overbalance	2.76e-06	#	balance
1	bale	4.59e-06	#	bale
1	balk	1.24e-05	0	balk
1	ballast	1.837e-06	#	ballast
1	ballot	2.3e-06	#	ballot
1	balm	3.674e-06	#	balm
1	bamboozle	5.511e-06	#	bamboozle
1	ban	2.76e-06	#	ban
1	band	3.21e-06	#	band
1	disband	1.42e-05	0	band
1	bandage	5.05e-06	#	bandage
1	banded	5.97e-06	#	banded
1	bandy	5.97e-06	#	bandy
1	bang	1.7e-05	#	bang
1	banish	0.0001363977	0	banish
1	bank	1.61e-05	#	bank
1	bankrupt	1.837e-06	#	bankrupt
1	banner	4.59e-07	#	banner
1	banquet	1.01e-05	#	banquet
1	banter	4.59e-06	#	banter
1	baptise	2.57e-05	#	baptise
1	bar	4.68e-05	0	bar
1	barb	1.1022e-05	#	barb
1	barbecue	4.59e-07	#	barbecue
1	bare	3.95e-05	0	bare
1	bargain	1.7e-05	0	bargain
1	barge	9.19e-07	#	barge
1	bark	4.59e-05	0	bark
1	barrel	4.59e-07	#	barrel
1	barricade	7.81e-06	#	barricade
1	barter	3.31e-05	0	barter
1	base	9.92e-05	#	base
1	bask	2.43e-05	0	bask
1	basket	4.59e-07	#	basket
1	baste	2.43e-05	#	baste
1	bat	1.65e-05	#	bat
1	batch	4.59e-07	#	batch
1	bate	6.43e-06	#	bate
1	bath	0.0001014946	0	bath
1	batten	2.76e-06	#	batten
1	batter	1.7e-05	#	batter
1	battle	5.69e-05	0	battle
1	bawl	1.88e-05	0	bawl
1	bay	1.15e-05	#	bay
1	be	0.2252991564	1	be
1	beach	9.19e-07	#	beach
1	beam	9.78e-05	0	beam
1	bear	0.0024395441	1	bear
1	overbear	8.73e-06	#	bear
1	upbear	6.43e-06	#	bear
1	beat	0.0004661403	1	beat
1	beatify	1.38e-06	#	beatify
1	beautify	1.75e-05	0	beautify
1	beaver	4.13e-06	#	beaver
1	beckon	5.83e-05	0	beckon
1	bed	3.674e-06	#	bed
1	befriend	2.53e-05	0	befriend
1	beg	0.0004450147	0	beg
1	begem	4.59e-07	#	begem
1	beget	4.32e-05	1	beget
1	beggar	1.15e-05	#	beggar
1	begin	0.0022393105	1	begin
1	bego	4.23e-05	#	bego
1	begrime	2.76e-06	#	begrime
1	beguile	5.69e-05	0	beguile
1	behave	7.4858e-05	0	behave
1	misbehave	2.3e-06	#	behave
1	behead	8.73e-06	#	behead
1	behoove	1.97e-05	0.3333333333	behoove
1	belabor	2.3e-06	#	belabor
1	belay	1.38e-06	#	belay
1	belch	5.97e-06	#	belch
1	beleaguer	3.21e-06	#	beleaguer
1	believe	0.0027913308	0	believe
1	disbelieve	1.4696e-05	#	believe
1	belittle	1.38e-06	#	belittle
1	bellow	1.33e-05	0	bellow
1	belong	0.000914829	0	belong
1	belt	3.21e-06	#	belt
1	bend	0.0004941546	0.9965517241	bend
1	unbend	1.61e-05	#	bend
1	benefit	0.0001093019	0	benefit
1	benumb	1.24e-05	0	benumb
1	bequeath	4.45e-05	0	bequeath
1	berate	3.21e-06	#	berate
1	bereave	1.38e-06	#	bereave
1	berry	1.837e-06	#	berry
1	beseech	0.0001207832	1	beseech
1	beshrew	5.05e-06	#	beshrew
1	besmirch	9.19e-07	#	besmirch
1	besot	4.13e-06	0	besot
1	best	3.26e-05	#	best
1	bet	5.14e-05	#	bet
1	betide	8.27e-06	#	betide
1	betoken	3.31e-05	0	betoken
1	betray	0.0003922008	0	betray
1	betroth	1.88e-05	0	betroth
1	better	2.62e-05	#	better
1	bewail	1.24e-05	#	bewail
1	beware	0.0001166499	#	beware
1	bewilder	1.79e-05	0	bewilder
1	bias	5.05e-06	#	bias
1	bib	9.19e-07	#	bib
1	bicker	2.3e-06	#	bicker
1	bid	0.0005722274	1	bid
1	outbid	4.59e-07	#	bid
1	bide	1.56e-05	#	bide
1	bifurcate	4.59e-07	#	bifurcate
1	bilk	1.38e-06	#	bilk
1	bill	1.38e-06	#	bill
1	billet	2.3e-06	#	billet
1	billow	4.13e-06	#	billow
1	bin	5.05e-06	#	bin
1	bind	0.0009175846	1	bind
1	rebind	2.3e-06	#	bind
1	spellbind	9.19e-07	#	bind
1	unbind	1.88e-05	#	bind
1	bisect	1.88e-05	#	bisect
1	backbite	4.59e-07	#	bite
1	bite	8.17e-05	1	bite
1	bivouac	4.13e-06	#	bivouac
1	blab	7.81e-06	#	blab
1	black	1.01e-05	0	black
1	blackball	9.19e-07	#	blackball
1	blacken	2.85e-05	0	blacken
1	blackgaurd	4.59e-07	#	blackgaurd
1	blackmail	4.59e-07	#	blackmail
1	blame	0.0001432865	0	blame
1	blanch	2.25e-05	0	blanch
1	blank	2.3e-06	#	blank
1	blanket	1.38e-06	#	blanket
1	blaspheme	6.89e-06	#	blaspheme
1	blast	9.87e-05	0	blast
1	blaze	9.6e-05	0	blaze
1	blazon	1.01e-05	#	blazon
1	bleach	1.15e-05	#	bleach
1	blear	4.59e-07	#	blear
1	bleat	4.13e-06	#	bleat
1	bleed	0.0001102204	1	bleed
1	blemish	1.837e-06	#	blemish
1	blench	9.185e-06	#	blench
1	blend	0.0001042501	0	blend
1	bless	0.0005818717	0	bless
1	blight	4.64e-05	0	blight
1	blind	7.72e-05	0	blind
1	blindfold	7.81e-06	0	blindfold
1	blink	3.21e-06	#	blink
1	blister	6.89e-06	0	blister
1	bloat	4.59e-07	#	bloat
1	block	1.75e-05	0	block
1	blockade	7.81e-06	#	blockade
1	blood	3.21e-06	#	blood
1	bloody	4.59e-07	#	bloody
1	bloom	7.6695e-05	0	bloom
1	blossom	1.19e-05	0	blossom
1	blot	3.9e-05	0	blot
1	blotch	9.19e-07	#	blotch
1	blow	0.0003504089	1	blow
1	blubber	4.13e-06	#	blubber
1	bluff	3.674e-06	#	bluff
1	blunder	1.88e-05	0	blunder
1	blunt	6.43e-06	#	blunt
1	blur	5.511e-06	#	blur
1	blurt	1.837e-06	#	blurt
1	blush	0.0001621158	0	blush
1	bluster	1.01e-05	#	bluster
1	board	5.97e-05	0	board
1	boast	0.0002011522	0	boast
1	boat	1.38e-06	#	boat
1	bob	1.79e-05	#	bob
1	bode	1.88e-05	0	bode
1	bog	4.59e-07	#	bog
1	boggle	1.837e-06	#	boggle
1	boil	0.0003715345	0	boil
1	parboil	9.64e-06	#	boil
1	bolster	5.05e-06	#	bolster
1	bolt	1.75e-05	0	bolt
1	rebolt	4.59e-07	#	bolt
1	unbolt	1.837e-06	#	bolt
1	bombard	1.38e-06	#	bombard
1	bond	4.13e-06	#	bond
1	bone	4.59e-06	#	bone
1	boo	4.59e-07	#	boo
1	book	1.837e-06	#	book
1	boom	9.64e-06	#	boom
1	boost	2.3e-06	#	boost
1	boot	3.58e-05	#	boot
1	border	8.588e-05	0	border
1	bore	0.0001703823	#	bore
1	borrow	0.0002140112	0	borrow
1	boss	9.19e-07	#	boss
1	botch	4.59e-07	#	botch
1	bother	3.63e-05	0	bother
1	bottle	9.185e-06	#	bottle
1	bottom	8.73e-06	#	bottom
1	bounce	1.24e-05	0	bounce
1	bound	0.0002016114	0	bound
1	bow	0.0003522459	0	bow
1	bowl	9.64e-06	#	bowl
1	box	1.2859e-05	0	box
1	brace	3.03e-05	0	brace
1	brag	9.64e-06	#	brag
1	braid	1.15e-05	#	braid
1	upbraid	1.7e-05	0.7777777778	braid
1	brain	2.76e-06	#	brain
1	braise	4.59e-07	#	braise
1	brake	1.837e-06	#	brake
1	branch	1.52e-05	#	branch
1	brand	3.21e-05	#	brand
1	brandish	4.04e-05	0	brandish
1	brave	7.1184e-05	0	brave
1	outbrave	4.59e-07	#	brave
1	brawl	5.05e-06	#	brawl
1	bray	6.89e-06	#	bray
1	breach	4.59e-07	#	breach
1	bread	1.38e-06	#	bread
1	break	0.0015949806	1	break
1	housebreak	4.59e-07	#	break
1	outbreak	4.59e-07	#	break
1	breakfast	3.17e-05	0	breakfast
1	breast	6.43e-06	0	breast
1	breathe	0.0005244652	0	breathe
1	breed	7.21e-05	1	breed
1	breeze	9.19e-07	#	breeze
1	brew	1.01e-05	#	brew
1	bribe	3.67e-05	0	bribe
1	bridge	4.13e-06	#	bridge
1	bridle	1.01e-05	0	bridle
1	brief	1.837e-06	#	brief
1	brighten	9.23e-05	0	brighten
1	brim	5.511e-06	#	brim
1	overbrim	4.59e-07	#	brim
1	bring	0.0037047821	1	bring
1	bristle	1.84e-05	0	bristle
1	broach	2.02e-05	#	broach
1	broaden	4.13e-06	#	broaden
1	broil	2.53e-05	0	broil
1	brood	6.34e-05	0	brood
1	brook	4e-05	#	brook
1	browbeat	1.837e-06	#	browbeat
1	brown	1.15e-05	0	brown
1	browse	7.81e-06	#	browse
1	bruise	2.53e-05	#	bruise
1	bruit	3.674e-06	#	bruit
1	brush	7.26e-05	0	brush
1	brutalise	7.348e-06	#	brutalise
1	bubble	1.19e-05	0	bubble
1	buckle	2.94e-05	0	buckle
1	unbuckle	9.19e-07	#	buckle
1	bud	1.1022e-05	#	bud
1	budge	7.81e-06	#	budge
1	buff	1.38e-06	#	buff
1	rebuff	4.59e-07	#	buff
1	buffer	4.59e-07	#	buffer
1	buffet	1.2859e-05	0	buffet
1	bug	4.59e-07	#	bug
1	bugle	2.3e-06	#	bugle
1	build	0.0005511018	0.972027972	build
1	rebuild	1.42e-05	#	build
1	unbuild	4.59e-07	#	build
1	bulge	1.837e-06	#	bulge
1	bulk	1.837e-06	#	bulk
1	bully	1.2859e-05	#	bully
1	bum	9.19e-07	#	bum
1	bump	5.97e-06	#	bump
1	bunch	4.59e-07	#	bunch
1	bundle	1.38e-06	#	bundle
1	bung	1.38e-06	#	bung
1	bungle	1.38e-06	#	bungle
1	buoy	7.81e-06	#	buoy
1	burden	2.39e-05	#	burden
1	disburden	2.76e-06	#	burden
1	overburden	4.13e-06	#	burden
1	unburden	2.3e-06	#	burden
1	burn	0.0004505258	0.1636363636	burn
1	burnish	9.64e-06	0	burnish
1	burrow	4.59e-06	#	burrow
1	burst	0.0004349112	0.9849246231	burst
1	bury	0.000376127	0	bury
1	bus	4.59e-07	#	bus
1	bust	7.81e-06	#	bust
1	bustle	6.25e-05	0	bustle
1	busy	5.51e-05	0	busy
1	butcher	1.52e-05	0	butcher
1	butt	5.05e-06	#	butt
1	butter	3.49e-05	#	butter
1	button	2.76e-05	0	button
1	unbuttton	2.3e-06	#	button
1	buy	0.0004234299	1	buy
1	buzz	6.43e-06	#	buzz
1	cache	9.19e-07	#	cache
1	cackle	2.76e-06	#	cackle
1	cage	8.27e-06	#	cage
1	cajole	8.27e-06	0	cajole
1	calcine	4.59e-06	#	calcine
1	calculate	0.0004505258	0	calculate
1	miscalculate	4.13e-06	#	calculate
1	calendar	4.59e-07	#	calendar
1	calk	9.19e-07	#	calk
1	call	0.0042517507	0	call
1	miscall	8.27e-06	0	call
1	calm	0.0001056279	0	calm
1	calumniate	8.73e-06	#	calumniate
1	calve	4.59e-07	#	calve
1	camp	7.81e-06	0	camp
1	campaign	1.837e-06	#	campaign
1	can	0.000157064	#	can
1	cancel	2.94e-05	0	cancel
1	candy	1.38e-06	#	candy
1	cane	9.19e-07	#	cane
1	canker	1.38e-06	#	canker
1	cannonade	2.3e-06	#	cannonade
1	canonize	5.05e-06	#	canonize
1	canopy	6.43e-06	0	canopy
1	cant	2.76e-06	#	cant
1	recant	3.674e-06	#	cant
1	canter	8.73e-06	0	canter
1	canvass	1.65e-05	#	canvass
1	cap	1.38e-05	#	cap
1	caparison	1.42e-05	0	caparison
1	caper	6.89e-06	#	caper
1	capitulate	1.1022e-05	#	capitulate
1	recapitulate	1.52e-05	0	capitulate
1	capsize	7.81e-06	#	capsize
1	captain	1.38e-06	#	captain
1	captivate	2.89e-05	0	captivate
1	capture	0.0001019538	0	capture
1	recapture	4.59e-06	#	capture
1	caracole	9.19e-07	#	caracole
1	card	4.13e-06	#	card
1	care	0.0004716513	0	care
1	careen	3.21e-06	#	careen
1	career	1.88e-05	0	career
1	caress	3.08e-05	0	caress
1	caricature	8.73e-06	#	caricature
1	carol	5.511e-06	#	carol
1	carouse	9.64e-06	#	carouse
1	carp	2.76e-06	#	carp
1	carpet	1.01e-05	#	carpet
1	carry	0.0018429764	0	carry
1	miscarry	7.348e-06	0	carry
1	cart	1.38e-06	#	cart
1	carve	6.1999e-05	0	carve
1	case	2.02e-05	#	case
1	cash	7.348e-06	#	cash
1	broadcast	4.59e-07	#	cast
1	cast	0.0007756758	1	cast
1	forecast	1.38e-06	#	cast
1	overcast	2.76e-06	#	cast
1	recast	2.3e-06	#	cast
1	castigate	1.38e-06	#	castigate
1	castle	9.19e-07	#	castle
1	cat	4.59e-07	#	cat
1	catch	0.0007935866	0.9682804674	catch
1	cate	5.05e-06	0	cate
1	cater	3.21e-06	#	cater
1	caterwaul	4.59e-07	#	caterwaul
1	cathechise	3.21e-06	#	cathechise
1	caulk	1.837e-06	#	caulk
1	cause	0.0007214842	0	cause
1	cauterize	4.59e-07	#	cauterize
1	caution	3.4e-05	0	caution
1	cave	1.38e-06	#	cave
1	cavil	7.348e-06	#	cavil
1	cavort	9.19e-07	#	cavort
1	caw	4.59e-07	#	caw
1	cay	4.59e-07	#	cay
1	cease	0.0006277968	0	cease
1	cede	4.13e-05	0	cede
1	retrocede	4.59e-07	#	cede
1	celebrate	0.0001239979	0	celebrate
1	cement	1.65e-05	#	cement
1	censor	4.59e-07	#	censor
1	censure	6.1999e-05	0	censure
1	center	1.93e-05	0	center
1	centipede	2.3e-06	#	centipede
1	centralize	9.19e-07	#	centralize
1	certify	3.35e-05	#	certify
1	chafe	3.4e-05	0	chafe
1	chaffer	4.59e-07	#	chaffer
1	chain	5.37e-05	0	chain
1	unchain	4.59e-07	#	chain
1	chair	9.19e-07	#	chair
1	chalk	4.59e-07	#	chalk
1	challenge	7.9e-05	0	challenge
1	chamber	4.59e-07	#	chamber
1	champ	2.3e-06	#	champ
1	champion	1.837e-06	#	champion
1	chance	5.74e-05	0	chance
1	chang	1.38e-06	#	chang
1	change	0.0008785482	0	change
1	interchange	2.39e-05	0	change
1	channel	9.19e-07	#	channel
1	chant	6.0162e-05	0	chant
1	char	1.19e-05	0	char
1	characterise	0.0001267534	0	characterise
1	charge	0.0003641865	0	charge
1	overcharge	9.64e-06	0	charge
1	recharge	9.19e-07	#	charge
1	charm	8.08e-05	0	charm
1	chart	9.19e-07	#	chart
1	charter	2.66e-05	0	charter
1	recharter	9.64e-06	#	charter
1	chase	8.4043e-05	0	chase
1	chasten	1.75e-05	#	chasten
1	chastise	2.02e-05	#	chastise
1	chat	1.88e-05	#	chat
1	chatter	2.39e-05	0	chatter
1	chaw	8.73e-06	#	chaw
1	cheapen	3.674e-06	#	cheapen
1	cheat	7.53e-05	0	cheat
1	check	0.0002489143	0	check
1	checker	9.64e-06	0	checker
1	cheer	0.0002025299	0	cheer
1	cherish	0.0002521291	0	cherish
1	chew	3.35e-05	#	chew
1	chide	3.72e-05	0	chide
1	chill	6.15e-05	#	chill
1	chime	1.93e-05	0	chime
1	chip	1.38e-06	#	chip
1	chirp	1.2859e-05	#	chirp
1	chirrup	9.19e-07	#	chirrup
1	chisel	1.19e-05	0	chisel
1	chock	2.76e-06	#	chock
1	choke	8.68e-05	0	choke
1	choose	0.0009171253	1	choose
1	rechoose	4.59e-07	#	choose
1	chop	3.67e-05	0	chop
1	chorus	9.19e-07	#	chorus
1	christen	1.33e-05	#	christen
1	rechristen	4.59e-07	#	christen
1	christianize	4.59e-06	#	christianize
1	chronicle	1.15e-05	#	chronicle
1	chuck	1.01e-05	#	chuck
1	chuckle	2.99e-05	0	chuckle
1	chum	4.59e-07	#	chum
1	chunk	9.19e-07	#	chunk
1	churn	3.21e-06	#	churn
1	cipher	1.837e-06	#	cipher
1	circle	2.99e-05	0	circle
1	circuit	4.59e-07	#	circuit
1	circulate	0.000142368	0	circulate
1	circumcise	9.19e-07	#	circumcise
1	circumnavigate	3.21e-06	#	circumnavigate
1	circumscribe	2.16e-05	0	circumscribe
1	circumvent	8.73e-06	#	circumvent
1	cite	0.0001115981	0	cite
1	recite	6.0162e-05	0	cite
1	civilize	5.97e-06	#	civilize
1	claim	0.0005244652	0	claim
1	declaim	1.79e-05	#	claim
1	disclaim	4.13e-05	0	claim
1	proclaim	0.0001754341	0	claim
1	reclaim	3.49e-05	#	claim
1	clamber	3.77e-05	0	clamber
1	clamor	1.33e-05	#	clamor
1	clamp	4.59e-07	#	clamp
1	clang	4.13e-06	#	clang
1	clank	4.13e-06	#	clank
1	clap	7.58e-05	0	clap
1	clarify	7.81e-06	#	clarify
1	clash	2.02e-05	0	clash
1	clasp	0.0001938041	0	clasp
1	reclasp	4.59e-07	#	clasp
1	unclasp	5.97e-06	#	clasp
1	class	4.23e-05	#	class
1	classify	1.15e-05	#	classify
1	clatter	1.61e-05	0	clatter
1	clave	1.837e-06	#	clave
1	claw	4.13e-06	#	claw
1	clean	5.97e-05	0	clean
1	cleanse	3.58e-05	#	cleanse
1	clear	0.0002764694	0	clear
1	cleave	4.91e-05	0.75	cleave
1	clench	2.07e-05	0	clench
1	unclench	4.59e-07	#	clench
1	clew	2.76e-06	#	clew
1	click	4.59e-07	#	click
1	climb	0.0001207832	0	climb
1	clinch	2.2e-05	0	clinch
1	cling	0.0002144705	1	cling
1	clip	1.65e-05	#	clip
1	cloak	1.837e-06	#	cloak
1	clock	4.59e-07	#	clock
1	clod	4.59e-07	#	clod
1	clog	1.15e-05	#	clog
1	cloister	9.19e-07	#	cloister
1	close	0.0007472022	0	close
1	reclose	2.3e-06	#	close
1	unclose	4.13e-06	#	close
1	clot	3.21e-06	0	clot
1	clothe	0.0002539661	0	clothe
1	becloud	2.3e-06	#	cloud
1	cloud	4.73e-05	0	cloud
1	overcloud	4.59e-06	#	cloud
1	clout	1.15e-05	#	clout
1	cloy	1.837e-06	#	cloy
1	club	4.59e-06	#	club
1	cluck	1.837e-06	#	cluck
1	cluster	6.06e-05	0	cluster
1	clutch	1.97e-05	0	clutch
1	clutter	4.59e-07	#	clutter
1	coach	4.59e-07	#	coach
1	coagulate	9.19e-07	#	coagulate
1	coalesce	5.511e-06	#	coalesce
1	coast	2.3e-05	0	coast
1	coat	1.06e-05	#	coat
1	coax	2.48e-05	0	coax
1	cobble	9.19e-07	#	cobble
1	cock	3.12e-05	0	cock
1	coddle	1.38e-06	#	coddle
1	code	9.19e-07	#	code
1	coerce	8.27e-06	#	coerce
1	cogitate	3.674e-06	#	cogitate
1	cohabit	9.19e-07	#	cohabit
1	coiffe	1.38e-06	#	coiffe
1	coil	1.56e-05	0	coil
1	recoil	5.65e-05	0	coil
1	uncoil	2.3e-06	#	coil
1	coin	5.51e-05	0	coin
1	coincide	3.26e-05	0	coincide
1	collapse	2.3e-06	#	collapse
1	collar	6.89e-06	0	collar
1	collate	6.43e-06	#	collate
1	collect	0.0004812956	0	collect
1	collude	9.19e-07	#	collude
1	colonize	1.84e-05	#	colonize
1	color	9.97e-05	0	color
1	discolor	5.97e-06	0	color
1	comb	1.65e-05	0	comb
1	combat	5.19e-05	0	combat
1	combine	0.0002737139	0	combine
1	recombine	4.59e-07	#	combine
1	become	0.003604206	1	come
1	come	0.0085737668	0.9996801024	come
1	overcome	0.0002250332	1	come
1	comfort	0.0001212424	0	comfort
1	coming	3.21e-06	#	coming
1	command	0.000602538	0	command
1	commemorate	2.94e-05	0	commemorate
1	commence	0.0007077066	0	commence
1	recommence	1.52e-05	0	commence
1	commend	0.0001267534	0	commend
1	comment	3.58e-05	#	comment
1	commingle	1.42e-05	0	commingle
1	commiserate	6.43e-06	#	commiserate
1	commission	4.04e-05	0	commission
1	commit	0.0005033397	0	commit
1	commune	2.11e-05	0	commune
1	communicate	0.0003958748	0	communicate
1	commute	3.674e-06	#	commute
1	compact	1.93e-05	#	compact
1	compare	0.00046017	0	compare
1	compass	1.65e-05	0	compass
1	compel	0.0005965677	0	compel
1	compell	4.59e-07	#	compell
1	compensate	6.5673e-05	#	compensate
1	recompense	2.25e-05	#	compense
1	compete	1.7e-05	#	compete
1	compile	2.76e-05	#	compile
1	complain	0.0002544253	0	complain
1	complement	9.19e-07	#	complement
1	complete	0.0004344519	0	complete
1	complicate	8.73e-06	#	complicate
1	compliment	2.89e-05	0	compliment
1	comply	0.0001217017	0	comply
1	comport	1.79e-05	#	comport
1	compose	0.0005428353	0	compose
1	decompose	1.19e-05	#	compose
1	discompose	1.24e-05	#	compose
1	compost	4.59e-07	#	compost
1	compound	4.36e-05	0	compound
1	comprehend	0.0003210168	0	comprehend
1	compress	4.59e-05	0	compress
1	comprise	0.0001272127	0	comprise
1	compromise	2.3e-05	#	compromise
1	compute	3.03e-05	#	compute
1	con	3.58e-05	#	con
1	concatenate	4.59e-07	#	concatenate
1	conceal	0.0004725698	0	conceal
1	concede	8.91e-05	0	concede
1	conceive	0.000447311	0	conceive
1	misconceive	6.43e-06	#	conceive
1	concentrate	8.63e-05	0	concentrate
1	concern	0.0001579825	0	concern
1	reconcile	0.0001295089	0	concile
1	conciliate	4.36e-05	0	conciliate
1	conclude	0.0005083914	0	conclude
1	concoct	1.1022e-05	#	concoct
1	concur	8.9554e-05	0	concur
1	condemn	0.0002544253	0	condemn
1	condense	2.62e-05	#	condense
1	condescend	4.55e-05	0	condescend
1	condition	4.59e-06	#	condition
1	condole	4.59e-07	#	condole
1	conduce	1.7e-05	#	conduce
1	conduct	0.0005469686	0	conduct
1	reconduct	1.38e-06	#	conduct
1	confer	0.0002498328	0	confer
1	confess	0.0004932361	0	confess
1	confide	0.0001616565	0	confide
1	confine	0.0003967933	0	confine
1	confirm	0.0003021875	0	confirm
1	confiscate	1.42e-05	#	confiscate
1	conflict	8.27e-06	#	conflict
1	conform	8.2206e-05	0	conform
1	confound	0.0001446642	0	confound
1	confront	5.14e-05	0	confront
1	confuse	5.19e-05	0	confuse
1	confute	6.89e-06	#	confute
1	congeal	1.79e-05	0	congeal
1	conglomerate	4.59e-07	#	conglomerate
1	congratulate	6.61e-05	0	congratulate
1	congregate	2.99e-05	#	congregate
1	conjecture	9.74e-05	0	conjecture
1	conjoin	5.97e-06	0	conjoin
1	conjugate	4.59e-06	#	conjugate
1	conjure	6.9347e-05	0	conjure
1	connect	0.0006002418	0	connect
1	disconnect	7.348e-06	0	connect
1	connive	1.33e-05	#	connive
1	conquer	0.0001547678	0	conquer
1	reconquer	1.38e-06	#	conquer
1	consarn	9.64e-06	#	consarn
1	consecrate	8.0369e-05	0	consecrate
1	consent	0.0002332998	0	consent
1	conserve	9.19e-07	#	conserve
1	consider	0.0018980866	0	consider
1	reconsider	1.01e-05	#	consider
1	consign	7.76e-05	0	consign
1	consist	0.0006617815	0	consist
1	console	7.16e-05	0	console
1	consolidate	1.88e-05	#	consolidate
1	consort	1.15e-05	0	consort
1	conspire	3.95e-05	0	conspire
1	constitute	0.0004721106	0	constitute
1	reconstitute	9.19e-07	#	constitute
1	constrain	6.66e-05	0	constrain
1	construct	0.0002668251	0	construct
1	reconstruct	3.674e-06	#	construct
1	construe	6.29e-05	0	construe
1	misconstrue	6.89e-06	#	construe
1	consult	0.0002181445	0	consult
1	consume	0.0001648713	0	consume
1	consummate	3.03e-05	0	consummate
1	contact	1.38e-06	#	contact
1	contain	0.0012427346	0	contain
1	contaminate	6.89e-06	#	contaminate
1	contemplate	0.0002714177	0	contemplate
1	contend	0.0002512106	0	contend
1	content	0.000146042	0	content
1	contest	2.76e-05	#	contest
1	continue	0.0018889015	0	continue
1	discontinue	2.66e-05	0	continue
1	contort	1.38e-06	#	contort
1	contract	0.0001419087	0	contract
1	contradict	6.29e-05	0	contradict
1	contrast	0.0001088426	0	contrast
1	contravene	4.59e-06	#	contravene
1	contribute	0.0002971357	0	contribute
1	contrive	0.000213552	0	contrive
1	control	0.0002039077	0	control
1	controvert	2.16e-05	0	controvert
1	convalesce	1.38e-06	#	convalesce
1	convene	4.45e-05	0	convene
1	conventionalise	4.59e-07	#	conventionalise
1	converge	9.185e-06	#	converge
1	converse	0.0001970189	0	converse
1	convert	0.0002383515	0	convert
1	reconvert	9.19e-07	#	convert
1	convey	0.0004523628	0	convey
1	reconvey	4.59e-07	#	convey
1	convict	4.45e-05	#	convict
1	convince	0.0003040245	0	convince
1	convoke	6.89e-06	0	convoke
1	convoy	2.76e-06	#	convoy
1	convulse	3.12e-05	0	convulse
1	coo	3.674e-06	#	coo
1	cook	8.0369e-05	0	cook
1	cool	9e-05	0	cool
1	cooperate	3.81e-05	0	cooperate
1	coordinate	1.837e-06	#	coordinate
1	cope	1.52e-05	#	cope
1	copy	0.0001207832	0	copy
1	recopy	9.19e-07	#	copy
1	copyright	4.59e-07	#	copyright
1	coquette	5.97e-06	#	coquette
1	cordon	4.59e-07	#	cordon
1	core	2.3e-06	#	core
1	cork	4.59e-06	0	cork
1	uncork	1.837e-06	#	cork
1	corner	1.38e-06	#	corner
1	correct	0.0001708416	0	correct
1	correspond	0.0001483382	0	correspond
1	corroborate	2.16e-05	0	corroborate
1	corrode	1.15e-05	#	corrode
1	corrupt	4.73e-05	0	corrupt
1	cost	0.0001938041	1	cost
1	couch	2.2e-05	#	couch
1	cough	2.34e-05	0	cough
1	counsel	8.2206e-05	0	counsel
1	count	0.0003044838	0	count
1	miscount	9.19e-07	#	count
1	recount	5.74e-05	0	count
1	countenance	4.41e-05	0	countenance
1	counter	4.59e-06	#	counter
1	counterfeit	3.03e-05	#	counterfeit
1	countermand	4.13e-06	#	countermand
1	couple	4.59e-05	0	couple
1	course	2.62e-05	0	course
1	court	4.73e-05	0	court
1	cover	0.0010512268	0	cover
1	rediscover	9.19e-07	#	cover
1	uncover	3.49e-05	0	cover
1	covet	3.95e-05	0	covet
1	cow	3.21e-06	#	cow
1	cower	2.48e-05	0	cower
1	crack	6.15e-05	0	crack
1	crackle	9.185e-06	#	crackle
1	cradle	1.01e-05	#	cradle
1	craft	4.59e-07	#	craft
1	cram	2.2e-05	0	cram
1	cramp	1.42e-05	#	cramp
1	crane	4.59e-07	#	crane
1	crash	1.33e-05	#	crash
1	crate	4.59e-07	#	crate
1	crave	7.16e-05	0	crave
1	crawl	7.62e-05	0	crawl
1	creak	7.81e-06	0	creak
1	cream	4.59e-07	#	cream
1	crease	1.38e-06	#	crease
1	create	0.0005139025	0	create
1	procreate	9.19e-07	#	create
1	recreate	3.674e-06	#	create
1	credit	7.58e-05	#	credit
1	discredit	3.77e-05	#	credit
1	creep	0.0001483382	1	creep
1	crest	5.97e-06	0	crest
1	crib	3.21e-06	#	crib
1	crimp	3.21e-06	#	crimp
1	crimson	1.1022e-05	0	crimson
1	cringe	8.73e-06	#	cringe
1	crinkle	3.21e-06	#	crinkle
1	cripple	2.2e-05	#	cripple
1	crisp	4.13e-06	#	crisp
1	criticize	2.85e-05	0	criticize
1	croak	1.01e-05	0	croak
1	croon	4.59e-07	#	croon
1	crop	1.15e-05	#	crop
1	cross	0.0005837087	0	cross
1	recross	1.88e-05	0	cross
1	crouch	3.95e-05	0	crouch
1	crow	4.13e-06	0	crow
1	crowd	0.0002130927	0	crowd
1	crown	0.0001781896	0	crown
1	crucify	1.19e-05	0	crucify
1	cruise	1.79e-05	#	cruise
1	crumble	3.4e-05	#	crumble
1	crumple	4.13e-06	#	crumple
1	crunch	9.19e-07	#	crunch
1	crusade	9.19e-07	#	crusade
1	crush	0.0001699231	0	crush
1	crust	2.76e-06	#	crust
1	cry	0.0013235629	0	cry
1	decry	9.64e-06	#	cry
1	crystalize	1.38e-06	#	crystalize
1	cudgel	6.43e-06	#	cudgel
1	cue	4.59e-07	#	cue
1	cuff	8.27e-06	0	cuff
1	cull	1.15e-05	#	cull
1	culminate	2.76e-06	#	culminate
1	cultivate	0.0003269871	0	cultivate
1	cumber	5.97e-06	0	cumber
1	cup	5.511e-06	#	cup
1	cur	6.43e-06	#	cur
1	curb	2.34e-05	#	curb
1	curdle	1.2859e-05	0	curdle
1	cure	0.0001432865	0	cure
1	curl	7.58e-05	0	curl
1	uncurl	2.3e-06	#	curl
1	curry	4.13e-06	#	curry
1	curse	0.0002025299	0	curse
1	curtail	2.43e-05	0	curtail
1	curtain	9.64e-06	0	curtain
1	courtsey	5.97e-06	0	curtsey
1	curtsey	4.13e-06	#	curtsey
1	curve	1.38e-05	0	curve
1	curvet	5.05e-06	#	curvet
1	cushion	2.76e-06	#	cushion
1	cuss	1.837e-06	#	cuss
1	cut	0.0011430771	0.9736842105	cut
1	dab	1.38e-06	#	dab
1	dabble	1.01e-05	#	dabble
1	dally	5.511e-06	#	dally
1	dam	8.73e-06	#	dam
1	damage	1.24e-05	#	damage
1	damn	5.37e-05	0	damn
1	damp	1.56e-05	#	damp
1	dampen	4.59e-06	#	dampen
1	dance	0.0002479958	0	dance
1	dandle	3.21e-06	#	dandle
1	dang	3.21e-06	#	dang
1	dangle	2.89e-05	#	dangle
1	dapple	4.59e-07	#	dapple
1	dare	0.0006222858	0.13125	dare
1	darken	0.0001060871	0	darken
1	darn	9.64e-06	#	darn
1	dart	0.0001487975	0	dart
1	dash	0.0002388108	0	dash
1	date	6.9347e-05	#	date
1	predate	4.59e-07	#	date
1	bedaub	1.837e-06	#	daub
1	daub	6.89e-06	0	daub
1	daunt	2.25e-05	0	daunt
1	dawdle	2.76e-06	#	dawdle
1	dawn	6.9347e-05	0	dawn
1	dazzle	5.97e-05	0	dazzle
1	deaden	1.52e-05	#	deaden
1	deafen	8.27e-06	0	deafen
1	deal	0.0002369738	1	deal
1	debar	8.73e-06	#	debar
1	debark	1.38e-06	#	debark
1	debase	3.31e-05	0	debase
1	debate	4.04e-05	0	debate
1	debauch	4.59e-06	#	debauch
1	debilitate	5.05e-06	#	debilitate
1	debit	4.59e-07	#	debit
1	debouch	2.76e-06	#	debouch
1	decamp	7.81e-06	#	decamp
1	decant	2.3e-06	#	decant
1	decapitate	2.76e-06	#	decapitate
1	decay	5.6e-05	0	decay
1	deceive	0.0003063208	0	deceive
1	undeceive	1.1022e-05	#	deceive
1	decide	0.0005814124	0	decide
1	decimate	2.76e-06	#	decimate
1	decipher	1.42e-05	#	decipher
1	bedeck	5.511e-06	#	deck
1	deck	3.26e-05	0	deck
1	declare	0.0008776297	0	declare
1	decline	0.0002466181	0	decline
1	decorate	7.81e-05	0	decorate
1	decoy	1.65e-05	0	decoy
1	decrease	2.11e-05	#	decrease
1	decree	4.59e-05	0	decree
1	dedicate	6.1999e-05	0	dedicate
1	deduce	5.56e-05	0	deduce
1	deduct	4.23e-05	#	deduct
1	deed	9.19e-07	#	deed
1	deef	4.59e-07	#	deef
1	deem	0.0006512187	0	deem
1	redeem	0.0001713008	0	deem
1	deepen	6.48e-05	0	deepen
1	deface	1.88e-05	0	deface
1	defame	8.73e-06	#	defame
1	default	9.19e-07	#	default
1	defeat	0.0001621158	0	defeat
1	defect	4.13e-06	#	defect
1	defend	0.0003297426	0	defend
1	defer	7.72e-05	0	defer
1	defile	2.39e-05	0	defile
1	define	0.0001529308	0	define
1	deflect	1.837e-06	#	deflect
1	deform	1.01e-05	#	deform
1	defray	3.63e-05	#	defray
1	defy	0.0001212424	0	defy
1	degenerate	1.79e-05	#	degenerate
1	degrade	0.0001184869	0	degrade
1	deify	5.05e-06	#	deify
1	deign	4.36e-05	0	deign
1	delay	0.0001556863	0	delay
1	delegate	5.51e-05	#	delegate
1	delete	4.59e-07	#	delete
1	deliberate	5.47e-05	0	deliberate
1	delight	0.0001304274	0	delight
1	delineate	3.77e-05	0	delineate
1	deliver	0.0004243484	0	deliver
1	delude	3.26e-05	0	delude
1	deluge	1.7e-05	0	deluge
1	delve	7.348e-06	#	delve
1	demand	0.0005083914	0	demand
1	demean	6.89e-06	#	demean
1	demerit	1.38e-06	#	demerit
1	demolish	3.49e-05	0	demolish
1	demonstrate	0.0001207832	0	demonstrate
1	demoralize	1.1022e-05	#	demoralize
1	demure	6.43e-06	#	demure
1	denominate	7.21e-05	0	denominate
1	denote	9e-05	0	denote
1	denounce	0.0001281312	0	denounce
1	dent	1.837e-06	#	dent
1	denude	4.13e-06	#	denude
1	deny	0.0006209081	0	deny
1	depart	0.000445474	0	depart
1	depend	0.0006429521	0	depend
1	depict	6.15e-05	0	depict
1	deplete	1.38e-06	#	deplete
1	deplore	4.91e-05	0	deplore
1	deploy	5.05e-06	#	deploy
1	deport	2.3e-06	#	deport
1	depose	1.7e-05	#	depose
1	deposit	0.0001598195	0	deposit
1	deprave	1.79e-05	0	deprave
1	deprecate	3.12e-05	0	deprecate
1	depreciate	5.56e-05	0	depreciate
1	depress	2.62e-05	0	depress
1	deprive	0.0002856545	0	deprive
1	derange	3.81e-05	0	derange
1	deride	2.3e-05	0	deride
1	derive	0.0005322725	0	derive
1	derogate	6.89e-06	#	derogate
1	descend	0.000518495	0	descend
1	describe	0.0009887685	0	describe
1	descry	2.85e-05	0	descry
1	desecrate	1.06e-05	#	desecrate
1	desert	0.0002126335	0	desert
1	deserve	0.0004532813	0	deserve
1	design	0.0002980542	0	design
1	designate	0.000136857	0	designate
1	desire	0.0006176933	0	desire
1	desist	2.39e-05	0	desist
1	despair	9.69e-05	0	despair
1	despatch	0.0001924264	0	despatch
1	despise	0.0001492567	0	despise
1	despoil	1.65e-05	0	despoil
1	despond	2.02e-05	#	despond
1	destine	0.0002020707	#	destine
1	predestine	4.59e-06	#	destine
1	destroy	0.0006732627	0	destroy
1	detach	4.55e-05	#	detach
1	detail	7.99e-05	0	detail
1	detain	0.0001566048	0	detain
1	detect	0.0001713008	0	detect
1	deter	5.79e-05	0	deter
1	deteriorate	9.64e-06	#	deteriorate
1	determine	0.0010204569	0	determine
1	predetermine	3.674e-06	#	determine
1	detest	4.04e-05	0	detest
1	dethrone	1.1022e-05	0	dethrone
1	detract	1.93e-05	#	detract
1	devastate	6.43e-06	#	devastate
1	develop	0.0002112557	0	develop
1	deviate	2.71e-05	#	deviate
1	bedevil	2.3e-06	#	devil
1	devil	2.3e-06	#	devil
1	devise	0.0001754341	0	devise
1	devolve	6.11e-05	0	devolve
1	devote	0.0003334166	0	devote
1	devour	9.23e-05	0	devour
1	bedew	6.89e-06	0	dew
1	dictate	0.0001171091	0	dictate
1	diddle	3.674e-06	#	diddle
1	die	0.0017763849	0	die
1	diet	2.3e-06	#	diet
1	differ	0.000231922	0	differ
1	diffuse	0.0001212424	0	diffuse
1	dig	0.0001267534	0.9180327869	dig
1	digest	3.49e-05	#	digest
1	dignify	1.2859e-05	#	dignify
1	digress	6.43e-06	#	digress
1	dilate	3.72e-05	0	dilate
1	dilute	9.64e-06	#	dilute
1	bedim	1.837e-06	#	dim
1	dim	7.9e-05	0	dim
1	diminish	0.0002535068	0	diminish
1	dimple	1.33e-05	#	dimple
1	din	9.19e-07	#	din
1	dine	0.0001143536	0	dine
1	ding	4.59e-07	#	ding
1	dint	1.38e-06	#	dint
1	dip	8.68e-05	0	dip
1	direct	0.0007945051	0	direct
1	misdirect	3.674e-06	#	direct
1	dirge	4.59e-07	#	dirge
1	dirty	1.837e-06	#	dirty
1	disable	2.16e-05	0	disable
1	disappoint	5.74e-05	0	disappoint
1	disburse	1.56e-05	#	disburse
1	discard	3.9e-05	0	discard
1	discern	0.0001341014	0	discern
1	discharge	0.0002769287	0	discharge
1	discipline	2.39e-05	#	discipline
1	disclose	0.0001556863	0	disclose
1	discomfit	1.15e-05	0	discomfit
1	discommode	9.19e-07	#	discommode
1	disconcert	3.9e-05	0	disconcert
1	discount	3.72e-05	0	discount
1	discountenance	6.89e-06	#	discountenance
1	discourage	7.16e-05	0	discourage
1	discourse	2.43e-05	0	discourse
1	discover	0.001126544	0	discover
1	discriminate	3.31e-05	#	discriminate
1	discuss	0.0002176852	0	discuss
1	disdain	3.86e-05	0	disdain
1	disembowel	4.59e-07	#	disembowel
1	disfigure	2.85e-05	0	disfigure
1	disgorge	4.13e-06	#	disgorge
1	disgrace	3.12e-05	0	disgrace
1	disguise	9.6e-05	0	disguise
1	disgust	7.81e-06	#	disgust
1	dish	8.27e-06	#	dish
1	dishevel	1.38e-06	#	dishevel
1	disincline	4.59e-07	#	disincline
1	disintegrate	1.38e-06	#	disintegrate
1	dismantle	8.27e-06	0	dismantle
1	dismast	1.837e-06	#	dismast
1	dismay	4.59e-06	#	dismay
1	dismember	6.89e-06	#	dismember
1	dismiss	0.0001487975	0	dismiss
1	disparage	1.88e-05	#	disparage
1	dispatch	2.16e-05	0	dispatch
1	dispel	6.1999e-05	0	dispel
1	dispense	0.0001093019	0	dispense
1	disperse	9.6e-05	0	disperse
1	dispirit	8.27e-06	0	dispirit
1	display	0.0004459332	0	display
1	disport	5.511e-06	#	disport
1	dispose	0.0005033397	0	dispose
1	predispose	6.43e-06	#	dispose
1	dispute	0.0001010353	0	dispute
1	disrobe	6.89e-06	0	disrobe
1	dissect	1.01e-05	0	dissect
1	dissemble	1.06e-05	#	dissemble
1	disseminate	1.93e-05	#	disseminate
1	dissent	2.3e-05	0	dissent
1	dissever	6.43e-06	#	dissever
1	dissipate	5.88e-05	0	dissipate
1	dissociate	4.59e-07	#	dissociate
1	dissolve	0.0001768118	0	dissolve
1	dissuade	2.07e-05	0	dissuade
1	distance	6.89e-06	#	distance
1	distend	1.56e-05	0	distend
1	distil	1.93e-05	#	distil
1	distinguish	0.0005047174	0	distinguish
1	distort	2.62e-05	#	distort
1	distract	7.58e-05	0	distract
1	distress	3.03e-05	0	distress
1	distribute	0.000136857	0	distribute
1	district	4.59e-07	#	district
1	disturb	0.000310454	0	disturb
1	ditch	2.3e-06	#	ditch
1	dive	3.9e-05	0.25	dive
1	diverge	2.11e-05	0	diverge
1	diversify	3.81e-05	0	diversify
1	divert	0.0001239979	0	divert
1	divest	5.74e-05	0	divest
1	divide	0.000522169	0	divide
1	subdivide	1.7e-05	#	divide
1	divil	6.43e-06	#	divil
1	divine	4.59e-05	0	divine
1	divorce	1.4696e-05	#	divorce
1	divulge	2.89e-05	#	divulge
1	dizzy	9.19e-07	#	dizzy
1	do	0.0289567275	0.9728281669	do
1	outdo	1.84e-05	#	do
1	overdo	7.81e-06	#	do
1	underdo	6.43e-06	#	do
1	undo	6.25e-05	1	do
1	doat	9.185e-06	0	doat
1	dock	3.21e-06	#	dock
1	doctor	3.21e-06	#	doctor
1	document	4.59e-07	#	document
1	dodge	2.94e-05	0	dodge
1	doff	1.84e-05	0	doff
1	dog	2.39e-05	0	dog
1	dogmatize	9.19e-07	#	dogmatize
1	dole	2.3e-06	#	dole
1	dolt	1.837e-06	#	dolt
1	domesticate	4.13e-06	#	domesticate
1	domicile	2.3e-06	#	domicile
1	dominate	1.38e-06	#	dominate
1	predominate	3.54e-05	0	dominate
1	domineer	4.13e-06	#	domineer
1	don	9.64e-06	#	don
1	donate	4.59e-07	#	donate
1	doodle	9.19e-07	#	doodle
1	doom	0.0001065464	#	doom
1	dose	2.76e-06	#	dose
1	dot	2.02e-05	0	dot
1	dote	6.43e-06	#	dote
1	double	0.0001070056	0	double
1	redouble	2.2e-05	0	double
1	doubt	0.0007972607	0	doubt
1	misdoubt	1.837e-06	#	doubt
1	douse	1.38e-06	#	douse
1	dovetail	9.19e-07	#	dovetail
1	down	1.61e-05	#	down
1	doze	9.185e-06	#	doze
1	draft	1.4696e-05	#	draft
1	drag	0.0002434033	0	drag
1	draggle	1.837e-06	#	draggle
1	drain	0.0001070056	0	drain
1	dramatize	1.38e-06	#	dramatize
1	drap	9.19e-07	#	drap
1	drape	3.21e-06	#	drape
1	draw	0.0023495308	0.9959644875	draw
1	overdraw	9.19e-07	#	draw
1	redraw	4.59e-07	#	draw
1	undraw	2.3e-06	#	draw
1	withdraw	0.0004445555	1	draw
1	drawl	7.81e-06	0	drawl
1	dread	0.000158901	0	dread
1	dream	0.0002874915	0.2076923077	dream
1	dredge	1.61e-05	#	dredge
1	drench	2.89e-05	#	drench
1	dress	0.0003637272	0	dress
1	redress	2.85e-05	#	dress
1	undress	9.185e-06	0	dress
1	dribble	1.38e-06	#	dribble
1	drift	3.31e-05	0	drift
1	drill	1.88e-05	#	drill
1	drink	0.0005570721	1	drink
1	outdrink	4.59e-07	#	drink
1	drip	3.86e-05	#	drip
1	drive	0.0008643114	1	drive
1	drivel	2.3e-06	#	drivel
1	drizzle	9.19e-07	#	drizzle
1	drone	9.19e-07	#	drone
1	droop	5.14e-05	0	droop
1	drop	0.0004610885	0	drop
1	dross	3.21e-06	#	dross
1	drown	0.0001253757	0	drown
1	drowse	9.19e-07	#	drowse
1	drub	3.674e-06	#	drub
1	drudge	3.674e-06	#	drudge
1	drug	1.837e-06	#	drug
1	drum	8.27e-06	#	drum
1	dry	0.0001446642	0	dry
1	dub	4.59e-06	#	dub
1	duce	6.89e-06	0	duce
1	duck	7.81e-06	#	duck
1	duct	9.19e-07	#	duct
1	duel	1.84e-05	#	duel
1	dull	1.01e-05	#	dull
1	dump	4.59e-07	#	dump
1	dupe	1.75e-05	#	dupe
1	reduplicate	2.76e-06	#	duplicate
1	durn	3.674e-06	#	durn
1	dust	2.57e-05	#	dust
1	dwarf	4.13e-06	#	dwarf
1	dwell	0.0005157395	0.9916666667	dwell
1	dwindle	2.3e-05	0	dwindle
1	dye	4.78e-05	0	dye
1	earn	0.0001166499	0	earn
1	ease	4.18e-05	#	ease
1	eat	0.0006379004	0.9861111111	eat
1	overeat	4.59e-07	#	eat
1	eavesdrop	9.19e-07	#	eavesdrop
1	ebb	1.4696e-05	0	ebb
1	echo	0.0001538493	0	echo
1	reecho	1.56e-05	0	echo
1	eclipse	2.2e-05	0	eclipse
1	economize	7.81e-06	#	economize
1	eddy	1.24e-05	0	eddy
1	edge	1.4696e-05	#	edge
1	edify	1.75e-05	#	edify
1	edit	5.05e-05	0	edit
1	educate	0.0001680861	0	educate
1	educe	2.76e-06	#	educe
1	efface	4.68e-05	0	efface
1	effect	0.0004959917	0	effect
1	effectuate	1.38e-06	#	effectuate
1	effervesce	4.59e-06	#	effervesce
1	effuse	1.38e-06	#	effuse
1	egg	9.19e-07	#	egg
1	ejaculate	6.8e-05	0	ejaculate
1	eject	1.42e-05	#	eject
1	eke	7.348e-06	#	eke
1	elaborate	1.84e-05	#	elaborate
1	elapse	0.0001354792	0	elapse
1	elbow	1.06e-05	0	elbow
1	elect	0.0002397293	0	elect
1	reelect	1.24e-05	#	elect
1	electioneer	7.348e-06	#	electioneer
1	electrify	8.27e-06	#	electrify
1	elevate	0.000213552	0	elevate
1	elicit	6.0162e-05	0	elicit
1	elongate	3.674e-06	#	elongate
1	elope	8.73e-06	#	elope
1	elucidate	1.88e-05	#	elucidate
1	elude	5.19e-05	0	elude
1	emaciate	1.84e-05	0	emaciate
1	emanate	3.9e-05	0	emanate
1	emancipate	3.58e-05	0	emancipate
1	embalm	2.62e-05	0	embalm
1	disembark	9.64e-06	0	embark
1	embark	0.0001354792	0	embark
1	reembark	4.13e-06	#	embark
1	embarrass	3.54e-05	0	embarrass
1	embed	1.1022e-05	0	embed
1	embellish	4.96e-05	0	embellish
1	embezzle	2.76e-06	#	embezzle
1	embitter	3.12e-05	0	embitter
1	disembody	1.38e-06	#	embody
1	embody	0.0001111389	0	embody
1	embolden	1.42e-05	0	embolden
1	embosom	6.43e-06	0	embosom
1	emboss	4.13e-06	#	emboss
1	embower	1.06e-05	#	embower
1	embrace	0.0003458164	0	embrace
1	embroider	2.85e-05	#	embroider
1	embroil	6.43e-06	#	embroil
1	emerge	0.0001253757	0	emerge
1	emigrate	5.42e-05	0	emigrate
1	emit	7.95e-05	0	emit
1	emphasize	5.511e-06	#	emphasize
1	employ	0.0010199976	0	employ
1	misemploy	4.59e-07	#	employ
1	empower	4.27e-05	0	empower
1	empty	6.5673e-05	0	empty
1	emulate	2.11e-05	0	emulate
1	enable	0.000679233	0	enable
1	enact	0.0001414495	0	enact
1	reenact	4.13e-06	#	enact
1	enamel	6.89e-06	0	enamel
1	enamor	5.97e-06	0	enamor
1	encamp	9.78e-05	0	encamp
1	encase	6.89e-06	#	encase
1	enchain	1.19e-05	0	enchain
1	enchant	1.61e-05	0	enchant
1	encircle	7.07e-05	0	encircle
1	enclose	0.0001102204	0	enclose
1	inclose	1.1022e-05	#	enclose
1	encompass	3.9e-05	0	encompass
1	encounter	0.0003081578	0	encounter
1	encourage	0.0003095355	0	encourage
1	encroach	2.99e-05	#	encroach
1	encrust	4.13e-06	#	encrust
1	encumber	2.66e-05	#	encumber
1	end	0.0005125247	0	end
1	endanger	5.88e-05	#	endanger
1	endear	3.26e-05	0	endear
1	endeavor	0.0006232043	0	endeavor
1	endorse	1.75e-05	0	endorse
1	endow	0.0001313459	0	endow
1	endue	2.02e-05	0	endue
1	endure	0.0003733715	0	endure
1	enervate	1.4696e-05	0	enervate
1	enfeeble	1.97e-05	0	enfeeble
1	enfilade	1.837e-06	#	enfilade
1	enfold	8.73e-06	#	enfold
1	enforce	0.0001938041	0	enforce
1	enfranchise	1.837e-06	#	enfranchise
1	disengage	4.87e-05	0	engage
1	engage	0.0009387101	0	engage
1	engender	4.04e-05	0	engender
1	engraft	1.01e-05	#	engraft
1	engrave	4.78e-05	0	engrave
1	engross	7.99e-05	0	engross
1	engulf	1.2859e-05	#	engulf
1	enhance	5.47e-05	0	enhance
1	enjoin	6.25e-05	0	enjoin
1	enjoy	0.000812416	0	enjoy
1	enkindle	9.64e-06	0	enkindle
1	enlarge	0.0001556863	0	enlarge
1	enlighten	9.41e-05	0	enlighten
1	enlist	8.2206e-05	0	enlist
1	enliven	6.34e-05	0	enliven
1	enmesh	9.19e-07	#	enmesh
1	ennoble	2.53e-05	0	ennoble
1	enquire	4.78e-05	0	enquire
1	enrage	2.02e-05	0	enrage
1	enrapture	1.01e-05	#	enrapture
1	enrich	9.09e-05	0	enrich
1	enrobe	1.837e-06	#	enrobe
1	enroll	3.4e-05	0	enroll
1	ensconce	1.837e-06	#	ensconce
1	enshrine	1.4696e-05	#	enshrine
1	enshroud	3.21e-06	#	enshroud
1	ensign	3.21e-06	#	ensign
1	enslave	3.35e-05	0	enslave
1	ensnare	1.7e-05	#	ensnare
1	ensue	0.00015339	0	ensue
1	ensure	6.66e-05	0	ensure
1	entail	3.12e-05	0	entail
1	entangle	3.21e-05	#	entangle
1	enter	0.0026071709	0	enter
1	reenter	5.74e-05	0	enter
1	enterprize	4.13e-05	#	enterprize
1	entertain	0.0003839343	0	entertain
1	enthrall	3.674e-06	#	enthrall
1	enthrone	1.01e-05	0	enthrone
1	entice	2.11e-05	#	entice
1	entitle	0.0004211337	0	entitle
1	entomb	6.43e-06	#	entomb
1	entrance	1.61e-05	0	entrance
1	entrap	2.43e-05	0	entrap
1	entreat	0.0001249164	0	entreat
1	entrench	1.24e-05	0	entrench
1	entrust	0.0001115981	0	entrust
1	intrust	5.19e-05	#	entrust
1	entwine	2.66e-05	0	entwine
1	enumerate	9.28e-05	0	enumerate
1	enunciate	6.43e-06	#	enunciate
1	envelop	8.82e-05	0	envelop
1	envenom	1.837e-06	#	envenom
1	environ	1.2859e-05	0	environ
1	envy	7.81e-05	0	envy
1	enwrap	3.674e-06	#	enwrap
1	enwreathe	9.19e-07	#	enwreathe
1	epitomize	4.59e-07	#	epitomize
1	equal	7.58e-05	0	equal
1	equalize	1.19e-05	#	equalize
1	equip	4.41e-05	#	equip
1	equivocate	1.837e-06	#	equivocate
1	eradicate	2.39e-05	#	eradicate
1	erase	1.38e-05	#	erase
1	erect	0.0003256093	0	erect
1	err	7.6695e-05	0	err
1	escape	0.0008009347	0	escape
1	eschew	1.2859e-05	#	eschew
1	escort	5.37e-05	0	escort
1	espouse	3.63e-05	0	espouse
1	espy	1.61e-05	0	espy
1	ess	9.19e-07	#	ess
1	essay	2.76e-05	0	essay
1	establish	0.0009534062	0	establish
1	reestablish	1.7e-05	#	establish
1	esteem	0.0001189461	0	esteem
1	estimate	0.0002631511	0	estimate
1	overestimate	2.76e-06	#	estimate
1	estop	2.76e-06	#	estop
1	estrange	2.76e-06	#	estrange
1	etch	3.674e-06	#	etch
1	etherialize	1.38e-06	#	etherialize
1	eulogize	9.185e-06	#	eulogize
1	evacuate	1.06e-05	#	evacuate
1	evade	7.26e-05	0	evade
1	evangelize	2.76e-06	#	evangelize
1	evaporate	2.11e-05	#	evaporate
1	even	7.348e-06	#	even
1	eventuate	5.97e-06	#	eventuate
1	evidence	5.97e-06	#	evidence
1	evince	0.000155227	0	evince
1	eviscerate	4.59e-07	#	eviscerate
1	evoke	6.43e-06	#	evoke
1	evolve	9.64e-06	#	evolve
1	exacerbate	4.59e-07	#	exacerbate
1	exact	5.47e-05	0	exact
1	exaggerate	6.52e-05	0	exaggerate
1	exalt	9.37e-05	0	exalt
1	cross-examine	3.674e-06	#	examine
1	examine	0.0006153971	0	examine
1	reexamine	6.89e-06	#	examine
1	exasperate	2.71e-05	0	exasperate
1	excavate	1.19e-05	#	excavate
1	exceed	0.0003458164	0	exceed
1	excel	9.69e-05	0	excel
1	except	0.0001859969	0	except
1	exchange	0.0002259518	0	exchange
1	excite	0.0005088507	0	excite
1	exclaim	0.0011380253	0	exclaim
1	exclude	0.0001933449	0	exclude
1	excommunicate	4.59e-06	#	excommunicate
1	excoriate	4.59e-07	#	excoriate
1	exculpate	8.27e-06	#	exculpate
1	excuse	0.0001933449	0	excuse
1	execrate	5.97e-06	#	execrate
1	execute	0.0003811788	0	execute
1	exemplify	3.31e-05	0	exemplify
1	exempt	5.6e-05	#	exempt
1	exercise	0.0005795754	0	exercise
1	exert	0.0002682029	0	exert
1	overexert	4.59e-07	#	exert
1	exhale	1.84e-05	0	exhale
1	exhaust	0.0002241147	0	exhaust
1	exhibit	0.0006672925	0	exhibit
1	exhilarate	3.21e-06	#	exhilarate
1	exhort	3.54e-05	0	exhort
1	exhume	4.59e-07	#	exhume
1	exile	2.57e-05	#	exile
1	coexist	9.19e-07	#	exist
1	exist	0.0008900295	0	exist
1	preexist	4.59e-07	#	exist
1	exit	0.0002980542	#	exit
1	exonerate	7.81e-06	#	exonerate
1	exorcise	5.05e-06	#	exorcise
1	expand	0.0001189461	0	expand
1	expatiate	2.71e-05	0	expatiate
1	expatriate	4.13e-06	#	expatriate
1	expect	0.0012477864	0	expect
1	expedite	1.06e-05	#	expedite
1	expel	5.79e-05	0	expel
1	expend	0.0001184869	0	expend
1	experience	0.0002897877	0	experience
1	experiment	5.511e-06	#	experiment
1	expiate	1.65e-05	#	expiate
1	expire	0.0001285904	0	expire
1	explain	0.0005662571	0	explain
1	explode	3.86e-05	0	explode
1	exploit	8.73e-06	#	exploit
1	explore	0.0001065464	0	explore
1	export	8.86e-05	0	export
1	reexport	4.59e-07	#	export
1	expose	0.0004822141	0	expose
1	expostulate	1.33e-05	0	expostulate
1	expound	3.58e-05	0	expound
1	express	0.0010976112	0	express
1	expunge	1.56e-05	0	expunge
1	expurgate	1.38e-06	#	expurgate
1	extemporize	2.3e-06	#	extemporize
1	extend	0.0008275713	0	extend
1	extenuate	8.73e-06	#	extenuate
1	exterminate	1.93e-05	#	exterminate
1	extinguish	0.0001308867	0	extinguish
1	extirpate	9.64e-06	#	extirpate
1	extol	1.1022e-05	#	extol
1	extort	3.44e-05	0	extort
1	extract	0.0001373162	0	extract
1	extricate	4.5e-05	0	extricate
1	exude	4.59e-06	#	exude
1	exult	6.43e-05	0	exult
1	eye	6.61e-05	0	eye
1	fabricate	1.4696e-05	#	fabricate
1	face	0.0001409902	0	face
1	facilitate	7.95e-05	0	facilitate
1	facture	9.19e-07	#	facture
1	fade	0.0002020707	0	fade
1	fag	2.3e-06	#	fag
1	fail	0.0009143698	0	fail
1	faint	9.32e-05	0	faint
1	fair	4.59e-07	#	fair
1	fait	6.89e-06	#	fait
1	fake	4.59e-07	#	fake
1	befall	6.9347e-05	1	fall
1	fall	0.0027008582	1	fall
1	falsify	1.15e-05	#	falsify
1	falter	7.3021e-05	0	falter
1	familiarize	1.4696e-05	0	familiarize
1	famish	4.59e-06	#	famish
1	fan	4.73e-05	0	fan
1	fancy	0.0002580994	0	fancy
1	fare	6.84e-05	0	fare
1	farm	2.3e-06	#	farm
1	fascinate	2.3e-05	0	fascinate
1	fashion	4.09e-05	0	fashion
1	fast	2.43e-05	0	fast
1	fasten	0.0002025299	0	fasten
1	unfasten	6.43e-06	0	fasten
1	father	4.13e-06	#	father
1	fathom	1.75e-05	#	fathom
1	fatigue	4.78e-05	0	fatigue
1	fatten	1.97e-05	#	fatten
1	fault	5.511e-06	#	fault
1	favor	0.0002365145	0	favor
1	fawn	9.185e-06	#	fawn
1	fax	1.38e-06	#	fax
1	fear	0.0011026629	0	fear
1	feast	3.67e-05	0	feast
1	feather	3.674e-06	#	feather
1	feature	9.19e-07	#	feature
1	feed	0.00030678	1	feed
1	overfeed	9.19e-07	#	feed
1	feel	0.0036551829	1	feel
1	feign	4.32e-05	0	feign
1	feint	9.19e-07	#	feint
1	felicitate	2.3e-06	#	felicitate
1	fell	2.3e-05	0	fell
1	fence	1.61e-05	0	fence
1	fend	4.13e-06	#	fend
1	ferment	1.79e-05	#	ferment
1	ferret	1.06e-05	#	ferret
1	ferry	4.59e-06	#	ferry
1	fertilize	1.38e-05	#	fertilize
1	fess	4.59e-07	#	fess
1	fester	6.89e-06	#	fester
1	festoon	8.27e-06	#	festoon
1	fetch	7.62e-05	0	fetch
1	fetter	2.85e-05	#	fetter
1	unfetter	3.674e-06	#	fetter
1	fever	4.59e-06	0	fever
1	fib	9.19e-07	#	fib
1	fiddle	9.64e-06	#	fiddle
1	fidget	8.27e-06	#	fidget
1	field	3.674e-06	#	field
1	fight	0.0005938122	1	fight
1	outfight	9.19e-07	#	fight
1	figure	7.07e-05	0	figure
1	prefigure	1.38e-06	#	figure
1	filch	4.59e-06	#	filch
1	file	4.96e-05	0	file
1	fill	0.0012349274	0	fill
1	overfill	4.59e-07	#	fill
1	refill	4.59e-06	#	fill
1	filter	3.21e-06	#	filter
1	filtrate	9.19e-07	#	filtrate
1	finance	2.76e-06	#	finance
1	financier	4.59e-07	#	financier
1	find	0.0070371112	1	find
1	fine	2.57e-05	#	fine
1	finger	3.21e-06	#	finger
1	finish	0.0004073561	0	finish
1	backfire	4.59e-07	#	fire
1	fire	0.0003256093	0	fire
1	refire	4.59e-07	#	fire
1	firm	2.3e-06	#	firm
1	fish	2.62e-05	0	fish
1	befit	3.17e-05	#	fit
1	fit	0.0003954156	0	fit
1	refit	6.43e-06	#	fit
1	unfit	1.24e-05	#	fit
1	fix	0.0007164324	0	fix
1	fizz	4.59e-07	#	fizz
1	flag	6.89e-06	#	flag
1	flail	4.59e-07	#	flail
1	flake	1.38e-06	#	flake
1	flame	1.38e-05	0	flame
1	flank	1.42e-05	#	flank
1	outflank	9.19e-07	#	flank
1	flap	2.94e-05	0	flap
1	flare	1.1022e-05	0	flare
1	flash	0.0002677436	0	flash
1	flatten	1.19e-05	#	flatten
1	flatter	0.0001556863	0	flatter
1	flaunt	1.1022e-05	#	flaunt
1	flavor	2.94e-05	0	flavor
1	flay	6.89e-06	#	flay
1	fleck	1.837e-06	#	fleck
1	fledge	1.38e-06	#	fledge
1	flee	0.0003646457	1	flee
1	fleece	7.348e-06	#	fleece
1	fleet	6.43e-06	#	fleet
1	flesh	2.76e-06	#	flesh
1	flex	4.59e-07	#	flex
1	flicker	1.7e-05	0	flicker
1	flinch	1.42e-05	#	flinch
1	fling	0.0002677436	1	fling
1	flip	4.59e-07	#	flip
1	flirt	1.15e-05	#	flirt
1	flit	6.15e-05	0	flit
1	float	0.0002383515	0	float
1	flock	3.77e-05	0	flock
1	flog	3.31e-05	0	flog
1	flood	1.56e-05	0	flood
1	floor	3.21e-06	#	floor
1	floss	4.59e-07	#	floss
1	flounce	2.76e-06	#	flounce
1	flounder	1.52e-05	0	flounder
1	flour	4.59e-06	#	flour
1	flourish	0.0001304274	0	flourish
1	flout	6.89e-06	#	flout
1	flow	0.0003866898	0	flow
1	overflow	7.72e-05	0	flow
1	flower	1.4696e-05	#	flower
1	fluctuate	1.38e-05	#	fluctuate
1	flue	9.19e-07	#	flue
1	flunk	4.59e-07	#	flunk
1	flurry	4.13e-06	#	flurry
1	flush	5.47e-05	0	flush
1	fluster	1.38e-06	#	fluster
1	flute	4.59e-07	#	flute
1	flutter	6.11e-05	0	flutter
1	fly	0.0007145954	0.9971428571	fly
1	foal	4.59e-07	#	foal
1	foam	1.2859e-05	0	foam
1	fob	9.19e-07	#	fob
1	foil	2.99e-05	0	foil
1	fold	0.0001520123	0	fold
1	refold	2.3e-06	#	fold
1	unfold	0.0001602788	0	fold
1	follow	0.0026071709	0	follow
1	foment	5.05e-06	#	foment
1	fondle	7.348e-06	#	fondle
1	befool	2.3e-06	#	fool
1	fool	7.44e-05	#	fool
1	foot	8.73e-06	#	foot
1	footnote	5.37e-05	#	footnote
1	forage	7.348e-06	#	forage
1	forbear	0.0001212424	1	forbear
1	forbid	0.0002778472	1	forbid
1	force	0.0005005842	0	force
1	reinforce	1.97e-05	#	force
1	ford	1.19e-05	0	ford
1	foreclose	9.19e-07	#	foreclose
1	forehand	4.59e-07	#	forehand
1	forfeit	8.5e-05	0	forfeit
1	forge	3.17e-05	0	forge
1	fork	8.73e-06	0	fork
1	form	0.0021134755	0	form
1	reform	5.6e-05	0	form
1	forsake	0.0001295089	1	forsake
1	fortify	5.97e-05	#	fortify
1	forward	3.77e-05	0	forward
1	foster	4.5e-05	0	foster
1	fot	2.3e-06	#	fot
1	fotch	1.38e-06	#	fotch
1	befoul	1.38e-06	#	foul
1	foul	1.84e-05	#	foul
1	found	0.000388986	0	found
1	founder	1.1022e-05	0	founder
1	fox	2.3e-06	#	fox
1	fracture	4.59e-06	#	fracture
1	fragment	4.59e-07	#	fragment
1	frame	0.0001221609	0	frame
1	disfranchise	6.89e-06	#	franchise
1	fraternize	4.59e-07	#	fraternize
1	defraud	2.48e-05	0	fraud
1	fray	2.3e-06	#	fray
1	freak	4.59e-07	#	freak
1	freckle	2.76e-06	#	freckle
1	free	0.0001616565	0	free
1	freeze	7.21e-05	1	freeze
1	freight	1.4696e-05	0	freight
1	frenzy	3.21e-06	#	frenzy
1	frequent	5.56e-05	0	frequent
1	refresh	6.66e-05	0	fresh
1	freshen	1.65e-05	#	freshen
1	fret	5.05e-05	0	fret
1	fricasee	1.837e-06	#	fricasee
1	frighten	0.0001299682	0	frighten
1	fringe	1.42e-05	0	fringe
1	frisk	5.511e-06	#	frisk
1	fritter	5.511e-06	#	fritter
1	fritz	3.21e-06	#	fritz
1	frizz	9.19e-07	#	frizz
1	frock	9.19e-07	#	frock
1	frolick	7.348e-06	#	frolick
1	front	3.63e-05	0	front
1	frost	4.59e-07	#	frost
1	froth	2.76e-06	#	froth
1	frown	0.0001079241	0	frown
1	fructify	3.21e-06	#	fructify
1	fruit	1.75e-05	#	fruit
1	frustrate	3.9e-05	0	frustrate
1	fry	4.45e-05	#	fry
1	fuddle	1.38e-06	#	fuddle
1	fudge	1.837e-06	#	fudge
1	fulfil	0.0001928856	0	fulfil
1	full	1.837e-06	#	full
1	fulminate	1.38e-06	#	fulminate
1	fumble	6.43e-06	#	fumble
1	fume	5.05e-06	#	fume
1	function	9.19e-07	#	function
1	fund	2.3e-06	#	fund
1	refund	6.43e-06	#	fund
1	fur	4.13e-06	#	fur
1	furbish	4.59e-07	#	furbish
1	furl	1.79e-05	0	furl
1	unfurl	1.33e-05	#	furl
1	furnace	9.19e-07	#	furnace
1	furnish	0.0008464006	0	furnish
1	refurnish	4.59e-07	#	furnish
1	furrow	7.348e-06	#	furrow
1	further	1.33e-05	#	further
1	fuse	2.3e-06	#	fuse
1	fuss	2.3e-06	#	fuss
1	gab	4.59e-07	#	gab
1	gabble	3.674e-06	#	gabble
1	gad	9.19e-07	#	gad
1	gaff	4.59e-07	#	gaff
1	gag	9.19e-07	#	gag
1	gage	5.05e-06	#	gage
1	gagged	3.674e-06	#	gagged
1	gain	0.0008266528	0	gain
1	regain	9.41e-05	0	gain
1	gainsay	2.11e-05	#	gainsay
1	gall	2.25e-05	0	gall
1	gallivant	4.59e-07	#	gallivant
1	gallop	9.37e-05	0	gallop
1	gamble	9.185e-06	#	gamble
1	gambol	8.27e-06	#	gambol
1	game	5.511e-06	#	game
1	gang	4.59e-07	#	gang
1	ganize	4.59e-07	#	ganize
1	gape	1.65e-05	0	gape
1	garb	1.837e-06	#	garb
1	gard	1.38e-06	#	gard
1	garden	4.59e-07	#	garden
1	garner	5.511e-06	#	garner
1	garnish	3.31e-05	0	garnish
1	garret	5.511e-06	#	garret
1	garrison	7.348e-06	#	garrison
1	garter	1.38e-06	#	garter
1	gash	4.59e-06	#	gash
1	gasp	5.51e-05	0	gasp
1	gather	0.0007067881	0	gather
1	gauge	1.38e-06	#	gauge
1	gaze	0.0005520203	0	gaze
1	gear	4.59e-07	#	gear
1	gel	4.59e-07	#	gel
1	gem	2.76e-06	#	gem
1	generalize	1.15e-05	#	generalize
1	generate	5.01e-05	#	generate
1	regenerate	8.73e-06	#	generate
1	gentle	4.59e-07	#	gentle
1	genuflect	9.19e-07	#	genuflect
1	germinate	6.43e-06	#	germinate
1	gest	1.38e-06	#	gest
1	gesticulate	7.348e-06	#	gesticulate
1	forget	0.0013286147	1	get
1	get	0.0038292393	1	get
1	gether	1.837e-06	#	gether
1	gibber	4.13e-06	#	gibber
1	gibe	9.19e-07	#	gibe
1	gift	2.3e-06	#	gift
1	giggle	3.674e-06	#	giggle
1	gild	4.45e-05	0	gild
1	gin	2.3e-06	#	gin
1	gird	3.58e-05	0	gird
1	girdle	7.81e-06	#	girdle
1	girt	7.348e-06	#	girt
1	git	1.837e-06	#	git
1	forgive	0.0004147041	1	give
1	give	0.0091446165	1	give
1	misgive	6.43e-06	#	give
1	gladden	4.18e-05	0	gladden
[truncated: 86,466 more rows]
