# Supplementary material for: Internal and External Dynamics in Language: Evidence from Verb Regularity in a Historical Corpus of English
Source: PLoS One. 2014 Aug 1;9(8):e102882. doi: 10.1371/journal.pone.0102882 (PMC4118841; doi:10.1371/journal.pone.0102882)
Supplement: File S3 — File detailing root types in each decade with their value and adjusted frequency (after confining). (CSV) [file pone.0102882.s003.csv]

#Decade	Root	Frequency_root	I_root
1	abandon	0.0003908231	0
1	abase	6.89e-06	#
1	abash	9.64e-06	#
1	abate	6.9347e-05	0
1	abbreviate	4.59e-07	#
1	abdicate	8.73e-06	#
1	abduct	3.21e-06	#
1	abet	8.73e-06	#
1	abhor	4.23e-05	0
1	abide	7.99e-05	#
1	abjure	1.56e-05	0
1	abolish	8.91e-05	0
1	abominate	1.837e-06	#
1	abort	9.19e-07	#
1	abound	0.0001676268	0
1	abrade	4.59e-07	#
1	abridge	2.2e-05	0
1	abrogate	1.2859e-05	#
1	abscond	9.185e-06	#
1	absent	1.84e-05	0
1	absolve	2.3e-05	0
1	absorb	0.000136857	0
1	abstain	5.24e-05	0
1	abstract	3.03e-05	#
1	abuse	0.0001634948	0
1	abut	2.3e-06	#
1	accede	4.09e-05	0
1	accelerate	2.43e-05	0
1	accent	2.3e-06	#
1	accentuate	4.59e-07	#
1	accept	0.0004046006	0
1	access	1.38e-06	#
1	acclaim	9.19e-07	#
1	acclimate	1.38e-06	#
1	accommodate	9.64e-05	0
1	accompany	0.0006521372	0
1	accomplish	0.0004665996	0
1	accord	8.27e-05	#
1	accost	3.9e-05	0
1	account	0.0002833582	0
1	accouter	7.81e-06	0
1	accredit	4.13e-06	#
1	accrue	3.17e-05	0
1	accumulate	0.0001051686	0
1	accurse	4.59e-07	#
1	accuse	0.0001547678	0
1	accustom	0.0002002337	0
1	ache	2.11e-05	0
1	achieve	0.0001212424	0
1	acknowledge	0.0004555775	0
1	acquaint	0.0005768199	0
1	acquiesce	6.71e-05	0
1	acquire	0.0005745237	0
1	acquit	3.81e-05	0
1	act	0.0012046345	0
1	action	9.19e-07	#
1	activate	4.59e-07	#
1	actualise	4.59e-07	#
1	actuate	6.3836e-05	0
1	adapt	0.000312291	0
1	add	0.0017979699	0
1	addict	2.62e-05	#
1	addle	9.19e-07	#
1	address	0.0007816461	0
1	adduce	5.56e-05	0
1	ade	9.19e-07	#
1	adhere	0.0001253757	0
1	adjoin	0.0001354792	0
1	adjudge	1.84e-05	0
1	adjudicate	4.59e-06	#
1	adjure	6.43e-06	#
1	adjust	0.00010009	0
1	administer	0.0002112557	0
1	admire	0.0002870322	0
1	admit	0.0010755668	0
1	admonish	4.32e-05	0
1	adopt	0.0008927847	0
1	adore	7.6695e-05	0
1	adorn	0.0001997744	0
1	adulterate	2.3e-06	#
1	adumbrate	4.59e-07	#
1	advance	0.0007568465	0
1	advantage	4.13e-06	#
1	adventure	1.24e-05	0
1	advert	5.42e-05	0
1	advertise	1.65e-05	#
1	advise	0.0002456996	0
1	advocate	6.52e-05	0
1	affect	0.0005791162	0
1	affiliate	4.59e-07	#
1	affirm	0.0001465035	0
1	affix	4.41e-05	0
1	afflict	7.95e-05	#
1	afford	0.0009350361	0
1	affright	1.2859e-05	0
1	affront	5.05e-06	#
1	age	2.57e-05	#
1	aggrandise	3.21e-06	#
1	aggravate	4.82e-05	0
1	agitate	0.0001657898	0
1	ago	1.79e-05	#
1	agonise	1.1022e-05	0
1	agree	0.0005974939	0
1	aid	0.0003164243	0
1	ail	5.14e-05	0
1	aim	0.0002011522	0
1	air	1.4696e-05	#
1	alarm	0.0002075817	0
1	alert	1.837e-06	#
1	alienate	2.02e-05	#
1	alight	6.48e-05	0
1	allay	5.19e-05	#
1	alledge	0.0001175684	0
1	alleviate	2.43e-05	#
1	allot	5.69e-05	#
1	allow	0.0011210335	0
1	alloy	5.511e-06	0
1	allude	0.0003696975	0
1	allure	9.64e-06	0
1	ally	5.33e-05	#
1	alter	0.000226411	0
1	alternate	1.52e-05	#
1	amalgamate	1.1022e-05	#
1	amass	1.38e-05	#
1	amaze	1.38e-05	0
1	amble	5.511e-06	#
1	ambush	3.21e-06	#
1	ameliorate	1.06e-05	#
1	amend	6.89e-05	0
1	americanize	4.59e-07	#
1	amount	0.0001997744	0
1	amplify	4.59e-06	#
1	amputate	5.05e-06	#
1	amuse	0.0001662491	0
1	analyse	5.33e-05	#
1	anchor	4.45e-05	0
1	anger	3.54e-05	#
1	angle	2.76e-06	#
1	anglicise	9.19e-07	#
1	animate	0.0001102203	0
1	anneal	4.59e-07	#
1	annex	3.81e-05	0
1	annihilate	5.56e-05	0
1	annoint	1.61e-05	0
1	announce	0.0003269871	0
1	annoy	4.5e-05	0
1	annul	5.74e-05	0
1	answer	0.0013520365	0
1	antagonise	4.59e-07	#
1	antedate	3.674e-06	#
1	anticipate	0.0003026468	0
1	ape	8.27e-06	#
1	apologise	4.45e-05	0
1	appall	2.76e-05	0
1	appeal	0.0001740563	0
1	appear	0.0034641647	0
1	appease	4.82e-05	0
1	append	2.89e-05	0
1	appertain	3.21e-05	0
1	applaud	5.05e-05	0
1	apply	0.000819764	0
1	appoint	0.0005281393	0
1	apportion	1.75e-05	#
1	appraise	2.76e-06	#
1	appreciate	0.0002043669	0
1	apprehend	0.0001818641	0
1	apprentice	1.33e-05	#
1	apprise	0.0001102204	0
1	approach	0.0010323974	0
1	appropriate	0.0001377755	0
1	approve	0.0002659183	0
1	approximate	1.1022e-05	#
1	Apr	7.9e-05	0
1	April	0.0002948395	0
1	arbitrate	9.19e-07	#
1	arc	1.19e-05	#
1	arch	1.332e-05	0
1	argue	0.0001354789	0
1	arm	0.0002263638	0
1	armor	5.511e-06	#
1	arouse	0.0001735971	0
1	arraign	2.2e-05	0
1	arrange	0.0003632697	0
1	array	0.0001088426	0
1	arrest	0.0003136688	0
1	arrive	0.0010154051	0
1	arrogate	8.73e-06	#
1	articulate	2.66e-05	#
1	ascend	0.0003205575	0
1	ascertain	0.0005249245	0
1	ascribe	0.0001791081	0
1	ask	0.00217823	0
1	asperse	2.3e-06	#
1	aspire	7.26e-05	0
1	assail	0.0001318052	0
1	assassinate	1.88e-05	#
1	assault	2.39e-05	0
1	assay	1.15e-05	#
1	assemble	0.0003490312	0
1	assent	7.1184e-05	0
1	assert	0.0002930025	0
1	assess	2.16e-05	#
1	asseverate	1.837e-06	#
1	assign	0.0002544251	0
1	assimilate	2.3e-05	#
1	assist	0.0003380091	0
1	associate	0.0001965597	0
1	assort	2.76e-06	#
1	assuage	2.11e-05	#
1	assume	0.0006948475	0
1	assure	0.0005905497	0
1	astonish	6.52e-05	0
1	astound	1.7e-05	0
1	atone	6.0162e-05	0
1	attach	0.0004496072	0
1	attack	0.0002558031	0
1	attain	0.0003205576	0
1	attaint	3.674e-06	#
1	attemper	2.3e-06	#
1	attempt	0.0007798091	0
1	attend	0.0009942796	0
1	attenuate	1.15e-05	0
1	attest	5.97e-05	0
1	attire	2.34e-05	#
1	attitudinize	2.3e-06	#
1	attract	0.000310454	0
1	attribute	0.0002369738	0
1	attune	1.4696e-05	#
1	auction	4.59e-07	#
1	audit	4.59e-07	#
1	augment	7.16e-05	0
1	augur	2.02e-05	0
1	authenticate	1.33e-05	#
1	author	4.59e-07	#
1	authorise	0.000224574	0
1	avail	0.0002507513	0
1	avenge	9.92e-05	0
1	aver	3.58e-05	0
1	average	1.15e-05	#
1	avert	8.68e-05	0
1	avoid	0.0005566129	0
1	avouch	4.13e-06	#
1	avow	0.0001157313	0
1	await	0.000361431	0
1	awaken	0.0003494904	0
1	award	4.68e-05	#
1	awe	4.45e-05	0
1	ax	4.23e-05	0
1	babble	5.05e-06	#
1	back	4.59e-05	0
1	backhand	4.59e-07	#
1	badger	1.837e-06	#
1	baffle	8.82e-05	0
1	bag	3.21e-06	#
1	bail	1.24e-05	#
1	bait	1.4696e-05	#
1	bake	9.32e-05	#
1	balance	0.000102855	0
1	bale	4.59e-06	#
1	balk	1.24e-05	0
1	ballast	1.837e-06	#
1	ballot	2.3e-06	#
1	balm	3.674e-06	#
1	bamboozle	5.511e-06	#
1	ban	2.76e-06	#
1	band	1.741e-05	0
1	bandage	5.05e-06	#
1	banded	5.97e-06	#
1	bandy	5.97e-06	#
1	bang	1.7e-05	#
1	banish	0.0001363977	0
1	bank	1.61e-05	#
1	bankrupt	1.837e-06	#
1	banner	4.59e-07	#
1	banquet	1.01e-05	#
1	banter	4.59e-06	#
1	baptise	2.57e-05	#
1	bar	4.68e-05	0
1	barb	1.1022e-05	#
1	barbecue	4.59e-07	#
1	bare	3.95e-05	0
1	bargain	1.7e-05	0
1	barge	9.19e-07	#
1	bark	4.59e-05	0
1	barrel	4.59e-07	#
1	barricade	7.81e-06	#
1	barter	3.31e-05	0
1	base	9.92e-05	#
1	bask	2.43e-05	0
1	basket	4.59e-07	#
1	baste	2.43e-05	#
1	bat	1.65e-05	#
1	batch	4.59e-07	#
1	bate	6.43e-06	#
1	bath	0.0001014946	0
1	batten	2.76e-06	#
1	batter	1.7e-05	#
1	battle	5.69e-05	0
1	bawl	1.88e-05	0
1	bay	1.15e-05	#
1	be	0.2252991564	1
1	beach	9.19e-07	#
1	beam	9.78e-05	0
1	bear	0.0025759465	1
1	beat	0.0004661403	1
1	beatify	1.38e-06	#
1	beautify	1.75e-05	0
1	beaver	4.13e-06	#
1	beckon	5.83e-05	0
1	bed	3.674e-06	#
1	befriend	2.53e-05	0
1	beg	0.0004450147	0
1	begem	4.59e-07	#
1	beggar	1.15e-05	#
1	begin	0.0022393105	1
1	bego	4.23e-05	#
1	begrime	2.76e-06	#
1	beguile	5.69e-05	0
1	behave	7.7158e-05	0
1	behead	8.73e-06	#
1	behoove	1.97e-05	0.3333333333
1	belabor	2.3e-06	#
1	belay	1.38e-06	#
1	belch	5.97e-06	#
1	beleaguer	3.21e-06	#
1	believe	0.0028060268	0
1	belittle	1.38e-06	#
1	bellow	1.33e-05	0
1	belong	0.000914829	0
1	belt	3.21e-06	#
1	bend	0.0005102546	0.9965986395
1	benefit	0.0001093019	0
1	benumb	1.24e-05	0
1	bequeath	4.45e-05	0
1	berate	3.21e-06	#
1	bereave	1.38e-06	#
1	berry	1.837e-06	#
1	beseech	0.0001207832	1
1	beshrew	5.05e-06	#
1	besmirch	9.19e-07	#
1	besot	4.13e-06	0
1	best	3.26e-05	#
1	bet	5.14e-05	#
1	betide	8.27e-06	#
1	betoken	3.31e-05	0
1	betray	0.0003922008	0
1	betroth	1.88e-05	0
1	better	2.62e-05	#
1	bewail	1.24e-05	#
1	beware	0.0001166499	#
1	bewilder	1.79e-05	0
1	bias	5.05e-06	#
1	bib	9.19e-07	#
1	bicker	2.3e-06	#
1	bid	0.0008505336	1
1	bide	1.56e-05	#
1	bifurcate	4.59e-07	#
1	bilk	1.38e-06	#
1	bill	1.38e-06	#
1	billet	2.3e-06	#
1	billow	4.13e-06	#
1	bin	5.05e-06	#
1	bind	0.0009396036	1
1	bisect	1.88e-05	#
1	bite	8.2159e-05	1
1	bivouac	4.13e-06	#
1	blab	7.81e-06	#
1	black	1.01e-05	0
1	blackball	9.19e-07	#
1	blacken	2.85e-05	0
1	blackgaurd	4.59e-07	#
1	blackmail	4.59e-07	#
1	blame	0.0001432865	0
1	blanch	2.25e-05	0
1	blank	2.3e-06	#
1	blanket	1.38e-06	#
1	blaspheme	6.89e-06	#
1	blast	9.87e-05	0
1	blaze	9.6e-05	0
1	blazon	1.01e-05	#
1	bleach	1.15e-05	#
1	blear	4.59e-07	#
1	bleat	4.13e-06	#
1	bleed	0.0001102204	1
1	blemish	1.837e-06	#
1	blench	9.185e-06	#
1	blend	0.0001042501	0
1	bless	0.0005818717	0
1	blight	4.64e-05	0
1	blind	7.72e-05	0
1	blindfold	7.81e-06	0
1	blink	3.21e-06	#
1	blister	6.89e-06	0
1	bloat	4.59e-07	#
1	block	1.75e-05	0
1	blockade	7.81e-06	#
1	blood	3.21e-06	#
1	bloody	4.59e-07	#
1	bloom	7.6695e-05	0
1	blossom	1.19e-05	0
1	blot	3.9e-05	0
1	blotch	9.19e-07	#
1	blow	0.0003504089	1
1	blubber	4.13e-06	#
1	bluff	3.674e-06	#
1	blunder	1.88e-05	0
1	blunt	6.43e-06	#
1	blur	5.511e-06	#
1	blurt	1.837e-06	#
1	blush	0.0001621158	0
1	bluster	1.01e-05	#
1	board	5.97e-05	0
1	boast	0.0002011522	0
1	boat	1.38e-06	#
1	bob	1.79e-05	#
1	bode	1.88e-05	0
1	bog	4.59e-07	#
1	boggle	1.837e-06	#
1	boil	0.0003811745	0
1	bolster	5.05e-06	#
1	bolt	1.9796e-05	0
1	bombard	1.38e-06	#
1	bond	4.13e-06	#
1	bone	4.59e-06	#
1	boo	4.59e-07	#
1	book	1.837e-06	#
1	boom	9.64e-06	#
1	boost	2.3e-06	#
1	boot	3.58e-05	#
1	border	8.588e-05	0
1	bore	0.0001703823	#
1	borrow	0.0002140112	0
1	boss	9.19e-07	#
1	botch	4.59e-07	#
1	bother	3.63e-05	0
1	bottle	9.185e-06	#
1	bottom	8.73e-06	#
1	bounce	1.24e-05	0
1	bound	0.0002016114	0
1	bow	0.0003522459	0
1	bowl	9.64e-06	#
1	box	1.2859e-05	0
1	brace	3.03e-05	0
1	brag	9.64e-06	#
1	braid	2.85e-05	0.7777777778
1	brain	2.76e-06	#
1	braise	4.59e-07	#
1	brake	1.837e-06	#
1	branch	1.52e-05	#
1	brand	3.21e-05	#
1	brandish	4.04e-05	0
1	brave	7.1643e-05	0
1	brawl	5.05e-06	#
1	bray	6.89e-06	#
1	breach	4.59e-07	#
1	bread	1.38e-06	#
1	break	0.0015958986	1
1	breakfast	3.17e-05	0
1	breast	6.43e-06	0
1	breathe	0.0005244652	0
1	breed	7.21e-05	1
1	breeze	9.19e-07	#
1	brew	1.01e-05	#
1	bribe	3.67e-05	0
1	bridge	4.13e-06	#
1	bridle	1.01e-05	0
1	brief	1.837e-06	#
1	brighten	9.23e-05	0
1	brim	5.97e-06	#
1	bring	0.0037047821	1
1	bristle	1.84e-05	0
1	broach	2.02e-05	#
1	broaden	4.13e-06	#
1	broil	2.53e-05	0
1	brood	6.34e-05	0
1	brook	4e-05	#
1	browbeat	1.837e-06	#
1	brown	1.15e-05	0
1	browse	7.81e-06	#
1	bruise	2.53e-05	#
1	bruit	3.674e-06	#
1	brush	7.26e-05	0
1	brutalise	7.348e-06	#
1	bubble	1.19e-05	0
1	buckle	3.0319e-05	0
1	bud	1.1022e-05	#
1	budge	7.81e-06	#
1	buff	1.839e-06	#
1	buffer	4.59e-07	#
1	buffet	1.2859e-05	0
1	bug	4.59e-07	#
1	bugle	2.3e-06	#
1	build	0.0005657608	0.972027972
1	bulge	1.837e-06	#
1	bulk	1.837e-06	#
1	bully	1.2859e-05	#
1	bum	9.19e-07	#
1	bump	5.97e-06	#
1	bunch	4.59e-07	#
1	bundle	1.38e-06	#
1	bung	1.38e-06	#
1	bungle	1.38e-06	#
1	buoy	7.81e-06	#
1	burden	3.309e-05	#
1	burn	0.0004505258	0.1636363636
1	burnish	9.64e-06	0
1	burrow	4.59e-06	#
1	burst	0.0004349112	0.9849246231
1	bury	0.000376127	0
1	bus	4.59e-07	#
1	bust	7.81e-06	#
1	bustle	6.25e-05	0
1	busy	5.51e-05	0
1	butcher	1.52e-05	0
1	butt	5.05e-06	#
1	butter	3.49e-05	#
1	button	2.99e-05	0
1	buy	0.0004234299	1
1	buzz	6.43e-06	#
1	cache	9.19e-07	#
1	cackle	2.76e-06	#
1	cage	8.27e-06	#
1	cajole	8.27e-06	0
1	calcine	4.59e-06	#
1	calculate	0.0004546558	0
1	calendar	4.59e-07	#
1	calk	9.19e-07	#
1	call	0.0042600207	0
1	calm	0.0001056279	0
1	calumniate	8.73e-06	#
1	calve	4.59e-07	#
1	camp	7.81e-06	0
1	campaign	1.837e-06	#
1	can	0.000157064	#
1	cancel	2.94e-05	0
1	candy	1.38e-06	#
1	cane	9.19e-07	#
1	canker	1.38e-06	#
1	cannonade	2.3e-06	#
1	canonize	5.05e-06	#
1	canopy	6.43e-06	0
1	cant	6.434e-06	#
1	canter	8.73e-06	0
1	canvass	1.65e-05	#
1	cap	1.38e-05	#
1	caparison	1.42e-05	0
1	caper	6.89e-06	#
1	capitulate	2.6222e-05	0
1	capsize	7.81e-06	#
1	captain	1.38e-06	#
1	captivate	2.89e-05	0
1	capture	0.0001065438	0
1	caracole	9.19e-07	#
1	card	4.13e-06	#
1	care	0.0004716513	0
1	careen	3.21e-06	#
1	career	1.88e-05	0
1	caress	3.08e-05	0
1	caricature	8.73e-06	#
1	carol	5.511e-06	#
1	carouse	9.64e-06	#
1	carp	2.76e-06	#
1	carpet	1.01e-05	#
1	carry	0.0018503244	0
1	cart	1.38e-06	#
1	carve	6.1999e-05	0
1	case	2.02e-05	#
1	cash	7.348e-06	#
1	cast	0.0007825748	1
1	castigate	1.38e-06	#
1	castle	9.19e-07	#
1	cat	4.59e-07	#
1	catch	0.0007935866	0.9682804674
1	cate	5.05e-06	0
1	cater	3.21e-06	#
1	caterwaul	4.59e-07	#
1	cathechise	3.21e-06	#
1	caulk	1.837e-06	#
1	cause	0.0007214842	0
1	cauterize	4.59e-07	#
1	caution	3.4e-05	0
1	cave	1.38e-06	#
1	cavil	7.348e-06	#
1	cavort	9.19e-07	#
1	caw	4.59e-07	#
1	cay	4.59e-07	#
1	cease	0.0006277968	0
1	cede	4.1759e-05	0
1	celebrate	0.0001239979	0
1	cement	1.65e-05	#
1	censor	4.59e-07	#
1	censure	6.1999e-05	0
1	center	1.93e-05	0
1	centipede	2.3e-06	#
1	centralize	9.19e-07	#
1	certify	3.35e-05	#
1	chafe	3.4e-05	0
1	chaffer	4.59e-07	#
1	chain	5.4159e-05	0
1	chair	9.19e-07	#
1	chalk	4.59e-07	#
1	challenge	7.9e-05	0
1	chamber	4.59e-07	#
1	champ	2.3e-06	#
1	champion	1.837e-06	#
1	chance	5.74e-05	0
1	chang	1.38e-06	#
1	change	0.0009024482	0
1	channel	9.19e-07	#
1	chant	6.0162e-05	0
1	char	1.19e-05	0
1	characterise	0.0001267534	0
1	charge	0.0003747455	0
1	charm	8.08e-05	0
1	chart	9.19e-07	#
1	charter	3.624e-05	0
1	chase	8.4043e-05	0
1	chasten	1.75e-05	#
1	chastise	2.02e-05	#
1	chat	1.88e-05	#
1	chatter	2.39e-05	0
1	chaw	8.73e-06	#
1	cheapen	3.674e-06	#
1	cheat	7.53e-05	0
1	check	0.0002489143	0
1	checker	9.64e-06	0
1	cheer	0.0002025299	0
1	cherish	0.0002521291	0
1	chew	3.35e-05	#
1	chide	3.72e-05	0
1	chill	6.15e-05	#
1	chime	1.93e-05	0
1	chip	1.38e-06	#
1	chirp	1.2859e-05	#
1	chirrup	9.19e-07	#
1	chisel	1.19e-05	0
1	chock	2.76e-06	#
1	choke	8.68e-05	0
1	choose	0.0009175843	1
1	chop	3.67e-05	0
1	chorus	9.19e-07	#
1	christen	1.3759e-05	#
1	christianize	4.59e-06	#
1	chronicle	1.15e-05	#
1	chuck	1.01e-05	#
1	chuckle	2.99e-05	0
1	chum	4.59e-07	#
1	chunk	9.19e-07	#
1	churn	3.21e-06	#
1	cipher	1.837e-06	#
1	circle	2.99e-05	0
1	circuit	4.59e-07	#
1	circulate	0.000142368	0
1	circumcise	9.19e-07	#
1	circumnavigate	3.21e-06	#
1	circumscribe	2.16e-05	0
1	circumvent	8.73e-06	#
1	cite	0.0001717601	0
1	civilize	5.97e-06	#
1	claim	0.0007939993	0
1	clamber	3.77e-05	0
1	clamor	1.33e-05	#
1	clamp	4.59e-07	#
1	clang	4.13e-06	#
1	clank	4.13e-06	#
1	clap	7.58e-05	0
1	clarify	7.81e-06	#
1	clash	2.02e-05	0
1	clasp	0.0002002331	0
1	class	4.23e-05	#
1	classify	1.15e-05	#
1	clatter	1.61e-05	0
1	clave	1.837e-06	#
1	claw	4.13e-06	#
1	clean	5.97e-05	0
1	cleanse	3.58e-05	#
1	clear	0.0002764694	0
1	cleave	4.91e-05	0.75
1	clench	2.1159e-05	0
1	clew	2.76e-06	#
1	click	4.59e-07	#
1	climb	0.0001207832	0
1	clinch	2.2e-05	0
1	cling	0.0002144705	1
1	clip	1.65e-05	#
1	cloak	1.837e-06	#
1	clock	4.59e-07	#
1	clod	4.59e-07	#
1	clog	1.15e-05	#
1	cloister	9.19e-07	#
1	close	0.0007536322	0
1	clot	3.21e-06	0
1	clothe	0.0002539661	0
1	cloud	5.419e-05	0
1	clout	1.15e-05	#
1	cloy	1.837e-06	#
1	club	4.59e-06	#
1	cluck	1.837e-06	#
1	cluster	6.06e-05	0
1	clutch	1.97e-05	0
1	clutter	4.59e-07	#
1	coach	4.59e-07	#
1	coagulate	9.19e-07	#
1	coalesce	5.511e-06	#
1	coast	2.3e-05	0
1	coat	1.06e-05	#
1	coax	2.48e-05	0
1	cobble	9.19e-07	#
1	cock	3.12e-05	0
1	coddle	1.38e-06	#
1	code	9.19e-07	#
1	coerce	8.27e-06	#
1	cogitate	3.674e-06	#
1	cohabit	9.19e-07	#
1	coiffe	1.38e-06	#
1	coil	7.44e-05	0
1	coin	5.51e-05	0
1	coincide	3.26e-05	0
1	collapse	2.3e-06	#
1	collar	6.89e-06	0
1	collate	6.43e-06	#
1	collect	0.0004812956	0
1	collude	9.19e-07	#
1	colonize	1.84e-05	#
1	color	0.00010567	0
1	comb	1.65e-05	0
1	combat	5.19e-05	0
1	combine	0.0002741729	0
1	come	0.012403006	0.9997793225
1	comfort	0.0001212424	0
1	coming	3.21e-06	#
1	command	0.000602538	0
1	commemorate	2.94e-05	0
1	commence	0.0007229066	0
1	commend	0.0001267534	0
1	comment	3.58e-05	#
1	commingle	1.42e-05	0
1	commiserate	6.43e-06	#
1	commission	4.04e-05	0
1	commit	0.0005033397	0
1	commune	2.11e-05	0
1	communicate	0.0003958748	0
1	commute	3.674e-06	#
1	compact	1.93e-05	#
1	compare	0.00046017	0
1	compass	1.65e-05	0
1	compel	0.0005965677	0
1	compell	4.59e-07	#
1	compensate	6.5673e-05	#
1	compense	2.25e-05	#
1	compete	1.7e-05	#
1	compile	2.76e-05	#
1	complain	0.0002544253	0
1	complement	9.19e-07	#
1	complete	0.0004344519	0
1	complicate	8.73e-06	#
1	compliment	2.89e-05	0
1	comply	0.0001217017	0
1	comport	1.79e-05	#
1	compose	0.0005671353	0
1	compost	4.59e-07	#
1	compound	4.36e-05	0
1	comprehend	0.0003210168	0
1	compress	4.59e-05	0
1	comprise	0.0001272127	0
1	compromise	2.3e-05	#
1	compute	3.03e-05	#
1	con	3.58e-05	#
1	concatenate	4.59e-07	#
1	conceal	0.0004725698	0
1	concede	8.91e-05	0
1	conceive	0.000453741	0
1	concentrate	8.63e-05	0
1	concern	0.0001579825	0
1	concile	0.0001295089	0
1	conciliate	4.36e-05	0
1	conclude	0.0005083914	0
1	concoct	1.1022e-05	#
1	concur	8.9554e-05	0
1	condemn	0.0002544253	0
1	condense	2.62e-05	#
1	condescend	4.55e-05	0
1	condition	4.59e-06	#
1	condole	4.59e-07	#
1	conduce	1.7e-05	#
1	conduct	0.0005483486	0
1	confer	0.0002498328	0
1	confess	0.0004932361	0
1	confide	0.0001616565	0
1	confine	0.0003967933	0
1	confirm	0.0003021875	0
1	confiscate	1.42e-05	#
1	conflict	8.27e-06	#
1	conform	8.2206e-05	0
1	confound	0.0001446642	0
1	confront	5.14e-05	0
1	confuse	5.19e-05	0
1	confute	6.89e-06	#
1	congeal	1.79e-05	0
1	conglomerate	4.59e-07	#
1	congratulate	6.61e-05	0
1	congregate	2.99e-05	#
1	conjecture	9.74e-05	0
1	conjoin	5.97e-06	0
1	conjugate	4.59e-06	#
1	conjure	6.9347e-05	0
1	connect	0.0006075898	0
1	connive	1.33e-05	#
1	conquer	0.0001561478	0
1	consarn	9.64e-06	#
1	consecrate	8.0369e-05	0
1	consent	0.0002332998	0
1	conserve	9.19e-07	#
1	consider	0.0019081866	0
1	consign	7.76e-05	0
1	consist	0.0006617815	0
1	console	7.16e-05	0
1	consolidate	1.88e-05	#
1	consort	1.15e-05	0
1	conspire	3.95e-05	0
1	constitute	0.0004730296	0
1	constrain	6.66e-05	0
1	construct	0.0002704991	0
1	construe	6.979e-05	0
1	consult	0.0002181445	0
1	consume	0.0001648713	0
1	consummate	3.03e-05	0
1	contact	1.38e-06	#
1	contain	0.0012427346	0
1	contaminate	6.89e-06	#
1	contemplate	0.0002714177	0
1	contend	0.0002512106	0
1	content	0.000146042	0
1	contest	2.76e-05	#
1	continue	0.0019155015	0
1	contort	1.38e-06	#
1	contract	0.0001419087	0
1	contradict	6.29e-05	0
1	contrast	0.0001088426	0
1	contravene	4.59e-06	#
1	contribute	0.0002971357	0
1	contrive	0.000213552	0
1	control	0.0002039077	0
1	controvert	2.16e-05	0
1	convalesce	1.38e-06	#
1	convene	4.45e-05	0
1	conventionalise	4.59e-07	#
1	converge	9.185e-06	#
1	converse	0.0001970189	0
1	convert	0.0002392705	0
1	convey	0.0004528218	0
1	convict	4.45e-05	#
1	convince	0.0003040245	0
1	convoke	6.89e-06	0
1	convoy	2.76e-06	#
1	convulse	3.12e-05	0
1	coo	3.674e-06	#
1	cook	8.0369e-05	0
1	cool	9e-05	0
1	cooperate	3.81e-05	0
1	coordinate	1.837e-06	#
1	cope	1.52e-05	#
1	copy	0.0001217022	0
1	copyright	4.59e-07	#
1	coquette	5.97e-06	#
1	cordon	4.59e-07	#
1	core	2.3e-06	#
1	cork	6.427e-06	0
1	corner	1.38e-06	#
1	correct	0.0001708416	0
1	correspond	0.0001483382	0
1	corroborate	2.16e-05	0
1	corrode	1.15e-05	#
1	corrupt	4.73e-05	0
1	cost	0.0001938041	1
1	couch	2.2e-05	#
1	cough	2.34e-05	0
1	counsel	8.2206e-05	0
1	count	0.0003628028	0
1	countenance	4.41e-05	0
1	counter	4.59e-06	#
1	counterfeit	3.03e-05	#
1	countermand	4.13e-06	#
1	couple	4.59e-05	0
1	course	2.62e-05	0
1	court	4.73e-05	0
1	cover	0.0010870458	0
1	covet	3.95e-05	0
1	cow	3.21e-06	#
1	cower	2.48e-05	0
1	crack	6.15e-05	0
1	crackle	9.185e-06	#
1	cradle	1.01e-05	#
1	craft	4.59e-07	#
1	cram	2.2e-05	0
1	cramp	1.42e-05	#
1	crane	4.59e-07	#
1	crash	1.33e-05	#
1	crate	4.59e-07	#
1	crave	7.16e-05	0
1	crawl	7.62e-05	0
1	creak	7.81e-06	0
1	cream	4.59e-07	#
1	crease	1.38e-06	#
1	create	0.0005184955	0
1	credit	0.0001135	#
1	creep	0.0001483382	1
1	crest	5.97e-06	0
1	crib	3.21e-06	#
1	crimp	3.21e-06	#
1	crimson	1.1022e-05	0
1	cringe	8.73e-06	#
1	crinkle	3.21e-06	#
1	cripple	2.2e-05	#
1	crisp	4.13e-06	#
1	criticize	2.85e-05	0
1	croak	1.01e-05	0
1	croon	4.59e-07	#
1	crop	1.15e-05	#
1	cross	0.0006025087	0
1	crouch	3.95e-05	0
1	crow	4.13e-06	0
1	crowd	0.0002130927	0
1	crown	0.0001781896	0
1	crucify	1.19e-05	0
1	cruise	1.79e-05	#
1	crumble	3.4e-05	#
1	crumple	4.13e-06	#
1	crunch	9.19e-07	#
1	crusade	9.19e-07	#
1	crush	0.0001699231	0
1	crust	2.76e-06	#
1	cry	0.0013332029	0
1	crystalize	1.38e-06	#
1	cudgel	6.43e-06	#
1	cue	4.59e-07	#
1	cuff	8.27e-06	0
1	cull	1.15e-05	#
1	culminate	2.76e-06	#
1	cultivate	0.0003269871	0
1	cumber	5.97e-06	0
1	cup	5.511e-06	#
1	cur	6.43e-06	#
1	curb	2.34e-05	#
1	curdle	1.2859e-05	0
1	cure	0.0001432865	0
1	curl	7.81e-05	0
1	curry	4.13e-06	#
1	curse	0.0002025299	0
1	curtail	2.43e-05	0
1	curtain	9.64e-06	0
1	curtsey	1.01e-05	0
1	curve	1.38e-05	0
1	curvet	5.05e-06	#
1	cushion	2.76e-06	#
1	cuss	1.837e-06	#
1	cut	0.0011430771	0.9736842105
1	dab	1.38e-06	#
1	dabble	1.01e-05	#
1	dally	5.511e-06	#
1	dam	8.73e-06	#
1	damage	1.24e-05	#
1	damn	5.37e-05	0
1	damp	1.56e-05	#
1	dampen	4.59e-06	#
1	dance	0.0002479958	0
1	dandle	3.21e-06	#
1	dang	3.21e-06	#
1	dangle	2.89e-05	#
1	dapple	4.59e-07	#
1	dare	0.0006222858	0.13125
1	darken	0.0001060871	0
1	darn	9.64e-06	#
1	dart	0.0001487975	0
1	dash	0.0002388108	0
1	date	6.9806e-05	#
1	daub	8.727e-06	0
1	daunt	2.25e-05	0
1	dawdle	2.76e-06	#
1	dawn	6.9347e-05	0
1	dazzle	5.97e-05	0
1	deaden	1.52e-05	#
1	deafen	8.27e-06	0
1	deal	0.0002369738	1
1	debar	8.73e-06	#
1	debark	1.38e-06	#
1	debase	3.31e-05	0
1	debate	4.04e-05	0
1	debauch	4.59e-06	#
1	debilitate	5.05e-06	#
1	debit	4.59e-07	#
1	debouch	2.76e-06	#
1	decamp	7.81e-06	#
1	decant	2.3e-06	#
1	decapitate	2.76e-06	#
1	decay	5.6e-05	0
1	deceive	0.0003173428	0
1	decide	0.0005814124	0
1	decimate	2.76e-06	#
1	decipher	1.42e-05	#
1	deck	3.8111e-05	0
1	declare	0.0008776297	0
1	decline	0.0002466181	0
1	decorate	7.81e-05	0
1	decoy	1.65e-05	0
1	decrease	2.11e-05	#
1	decree	4.59e-05	0
1	dedicate	6.1999e-05	0
1	deduce	5.56e-05	0
1	deduct	4.23e-05	#
1	deed	9.19e-07	#
1	deef	4.59e-07	#
1	deem	0.0008225195	0
1	deepen	6.48e-05	0
1	deface	1.88e-05	0
1	defame	8.73e-06	#
1	default	9.19e-07	#
1	defeat	0.0001621158	0
1	defect	4.13e-06	#
1	defend	0.0003297426	0
1	defer	7.72e-05	0
1	defile	2.39e-05	0
1	define	0.0001529308	0
1	deflect	1.837e-06	#
1	deform	1.01e-05	#
1	defray	3.63e-05	#
1	defy	0.0001212424	0
1	degenerate	1.79e-05	#
1	degrade	0.0001184869	0
1	deify	5.05e-06	#
1	deign	4.36e-05	0
1	delay	0.0001556863	0
1	delegate	5.51e-05	#
1	delete	4.59e-07	#
1	deliberate	5.47e-05	0
1	delight	0.0001304274	0
1	delineate	3.77e-05	0
1	deliver	0.0004243484	0
1	delude	3.26e-05	0
1	deluge	1.7e-05	0
1	delve	7.348e-06	#
1	demand	0.0005083914	0
1	demean	6.89e-06	#
1	demerit	1.38e-06	#
1	demolish	3.49e-05	0
1	demonstrate	0.0001207832	0
1	demoralize	1.1022e-05	#
1	demure	6.43e-06	#
1	denominate	7.21e-05	0
1	denote	9e-05	0
1	denounce	0.0001281312	0
1	dent	1.837e-06	#
1	denude	4.13e-06	#
1	deny	0.0006209081	0
1	depart	0.000445474	0
1	depend	0.0006429521	0
1	depict	6.15e-05	0
1	deplete	1.38e-06	#
1	deplore	4.91e-05	0
1	deploy	5.05e-06	#
1	deport	2.3e-06	#
1	depose	1.7e-05	#
1	deposit	0.0001598195	0
1	deprave	1.79e-05	0
1	deprecate	3.12e-05	0
1	depreciate	5.56e-05	0
1	depress	2.62e-05	0
1	deprive	0.0002856545	0
1	derange	3.81e-05	0
1	deride	2.3e-05	0
1	derive	0.0005322725	0
1	derogate	6.89e-06	#
1	descend	0.000518495	0
1	describe	0.0009887685	0
1	descry	2.85e-05	0
1	desecrate	1.06e-05	#
1	desert	0.0002126335	0
1	deserve	0.0004532813	0
1	design	0.0002980542	0
1	designate	0.000136857	0
1	desire	0.0006176933	0
1	desist	2.39e-05	0
1	despair	9.69e-05	0
1	despatch	0.0001924264	0
1	despise	0.0001492567	0
1	despoil	1.65e-05	0
1	despond	2.02e-05	#
1	destine	0.0002066607	0
1	destroy	0.0006732627	0
1	detach	4.55e-05	#
1	detail	7.99e-05	0
1	detain	0.0001566048	0
1	detect	0.0001713008	0
1	deter	5.79e-05	0
1	deteriorate	9.64e-06	#
1	determine	0.0010241309	0
1	detest	4.04e-05	0
1	dethrone	1.1022e-05	0
1	detract	1.93e-05	#
1	devastate	6.43e-06	#
1	develop	0.0002112557	0
1	deviate	2.71e-05	#
1	devil	4.6e-06	#
1	devise	0.0001754341	0
1	devolve	6.11e-05	0
1	devote	0.0003334166	0
1	devour	9.23e-05	0
1	dew	6.89e-06	0
1	dictate	0.0001171091	0
1	diddle	3.674e-06	#
1	die	0.0017763849	0
1	diet	2.3e-06	#
1	differ	0.000231922	0
1	diffuse	0.0001212424	0
1	dig	0.0001267534	0.9180327869
1	digest	3.49e-05	#
1	dignify	1.2859e-05	#
1	digress	6.43e-06	#
1	dilate	3.72e-05	0
1	dilute	9.64e-06	#
1	dim	8.0837e-05	0
1	diminish	0.0002535068	0
1	dimple	1.33e-05	#
1	din	9.19e-07	#
1	dine	0.0001143536	0
1	ding	4.59e-07	#
1	dint	1.38e-06	#
1	dip	8.68e-05	0
1	direct	0.0007981791	0
1	dirge	4.59e-07	#
1	dirty	1.837e-06	#
1	disable	2.16e-05	0
1	disappoint	5.74e-05	0
1	disburse	1.56e-05	#
1	discard	3.9e-05	0
1	discern	0.0001341014	0
1	discharge	0.0002769287	0
1	discipline	2.39e-05	#
1	disclose	0.0001556863	0
1	discomfit	1.15e-05	0
1	discommode	9.19e-07	#
1	disconcert	3.9e-05	0
1	discount	3.72e-05	0
1	discountenance	6.89e-06	#
1	discourage	7.16e-05	0
1	discourse	2.43e-05	0
1	discover	0.001126544	0
1	discriminate	3.31e-05	#
1	discuss	0.0002176852	0
1	disdain	3.86e-05	0
1	disembowel	4.59e-07	#
1	disfigure	2.85e-05	0
1	disgorge	4.13e-06	#
1	disgrace	3.12e-05	0
1	disguise	9.6e-05	0
1	disgust	7.81e-06	#
1	dish	8.27e-06	#
1	dishevel	1.38e-06	#
1	disincline	4.59e-07	#
1	disintegrate	1.38e-06	#
1	dismantle	8.27e-06	0
1	dismast	1.837e-06	#
1	dismay	4.59e-06	#
1	dismember	6.89e-06	#
1	dismiss	0.0001487975	0
1	disparage	1.88e-05	#
1	dispatch	2.16e-05	0
1	dispel	6.1999e-05	0
1	dispense	0.0001093019	0
1	disperse	9.6e-05	0
1	dispirit	8.27e-06	0
1	display	0.0004459332	0
1	disport	5.511e-06	#
1	dispose	0.0005097697	0
1	dispute	0.0001010353	0
1	disrobe	6.89e-06	0
1	dissect	1.01e-05	0
1	dissemble	1.06e-05	#
1	disseminate	1.93e-05	#
1	dissent	2.3e-05	0
1	dissever	6.43e-06	#
1	dissipate	5.88e-05	0
1	dissociate	4.59e-07	#
1	dissolve	0.0001768118	0
1	dissuade	2.07e-05	0
1	distance	6.89e-06	#
1	distend	1.56e-05	0
1	distil	1.93e-05	#
1	distinguish	0.0005047174	0
1	distort	2.62e-05	#
1	distract	7.58e-05	0
1	distress	3.03e-05	0
1	distribute	0.000136857	0
1	district	4.59e-07	#
1	disturb	0.000310454	0
1	ditch	2.3e-06	#
1	dive	3.9e-05	0.25
1	diverge	2.11e-05	0
1	diversify	3.81e-05	0
1	divert	0.0001239979	0
1	divest	5.74e-05	0
1	divide	0.000539169	0
1	divil	6.43e-06	#
1	divine	4.59e-05	0
1	divorce	1.4696e-05	#
1	divulge	2.89e-05	#
1	dizzy	9.19e-07	#
1	do	0.0290518675	0.9728551766
1	doat	9.185e-06	0
1	dock	3.21e-06	#
1	doctor	3.21e-06	#
1	document	4.59e-07	#
1	dodge	2.94e-05	0
1	doff	1.84e-05	0
1	dog	2.39e-05	0
1	dogmatize	9.19e-07	#
1	dole	2.3e-06	#
1	dolt	1.837e-06	#
1	domesticate	4.13e-06	#
1	domicile	2.3e-06	#
1	dominate	3.678e-05	0
1	domineer	4.13e-06	#
1	don	9.64e-06	#
1	donate	4.59e-07	#
1	doodle	9.19e-07	#
1	doom	0.0001065464	#
1	dose	2.76e-06	#
1	dot	2.02e-05	0
1	dote	6.43e-06	#
1	double	0.0001290056	0
1	doubt	0.0007990977	0
1	douse	1.38e-06	#
1	dovetail	9.19e-07	#
1	down	1.61e-05	#
1	doze	9.185e-06	#
1	draft	1.4696e-05	#
1	drag	0.0002434033	0
1	draggle	1.837e-06	#
1	drain	0.0001070056	0
1	dramatize	1.38e-06	#
1	drap	9.19e-07	#
1	drape	3.21e-06	#
1	draw	0.0027977643	0.9967469096
1	drawl	7.81e-06	0
1	dread	0.000158901	0
1	dream	0.0002874915	0.2076923077
1	dredge	1.61e-05	#
1	drench	2.89e-05	#
1	dress	0.0004014122	0
1	dribble	1.38e-06	#
1	drift	3.31e-05	0
1	drill	1.88e-05	#
1	drink	0.0005575311	1
1	drip	3.86e-05	#
1	drive	0.0008643114	1
1	drivel	2.3e-06	#
1	drizzle	9.19e-07	#
1	drone	9.19e-07	#
1	droop	5.14e-05	0
1	drop	0.0004610885	0
1	dross	3.21e-06	#
1	drown	0.0001253757	0
1	drowse	9.19e-07	#
1	drub	3.674e-06	#
1	drudge	3.674e-06	#
1	drug	1.837e-06	#
1	drum	8.27e-06	#
1	dry	0.0001446642	0
1	dub	4.59e-06	#
1	duce	6.89e-06	0
1	duck	7.81e-06	#
1	duct	9.19e-07	#
1	duel	1.84e-05	#
1	dull	1.01e-05	#
1	dump	4.59e-07	#
1	dupe	1.75e-05	#
1	duplicate	2.76e-06	#
1	durn	3.674e-06	#
1	dust	2.57e-05	#
1	dwarf	4.13e-06	#
1	dwell	0.0005157395	0.9916666667
1	dwindle	2.3e-05	0
1	dye	4.78e-05	0
1	earn	0.0001166499	0
1	ease	4.18e-05	#
1	eat	0.0006383594	0.9861111111
1	eavesdrop	9.19e-07	#
1	ebb	1.4696e-05	0
1	echo	0.0001694493	0
1	eclipse	2.2e-05	0
1	economize	7.81e-06	#
1	eddy	1.24e-05	0
1	edge	1.4696e-05	#
1	edify	1.75e-05	#
1	edit	5.05e-05	0
1	educate	0.0001680861	0
1	educe	2.76e-06	#
1	efface	4.68e-05	0
1	effect	0.0004959917	0
1	effectuate	1.38e-06	#
1	effervesce	4.59e-06	#
1	effuse	1.38e-06	#
1	egg	9.19e-07	#
1	ejaculate	6.8e-05	0
1	eject	1.42e-05	#
1	eke	7.348e-06	#
1	elaborate	1.84e-05	#
1	elapse	0.0001354792	0
1	elbow	1.06e-05	0
1	elect	0.0002521293	0
1	electioneer	7.348e-06	#
1	electrify	8.27e-06	#
1	elevate	0.000213552	0
1	elicit	6.0162e-05	0
1	elongate	3.674e-06	#
1	elope	8.73e-06	#
1	elucidate	1.88e-05	#
1	elude	5.19e-05	0
1	emaciate	1.84e-05	0
1	emanate	3.9e-05	0
1	emancipate	3.58e-05	0
1	embalm	2.62e-05	0
1	embark	0.0001492492	0
1	embarrass	3.54e-05	0
1	embed	1.1022e-05	0
1	embellish	4.96e-05	0
1	embezzle	2.76e-06	#
1	embitter	3.12e-05	0
1	embody	0.0001125189	0
1	embolden	1.42e-05	0
1	embosom	6.43e-06	0
1	emboss	4.13e-06	#
1	embower	1.06e-05	#
1	embrace	0.0003458164	0
1	embroider	2.85e-05	#
1	embroil	6.43e-06	#
1	emerge	0.0001253757	0
1	emigrate	5.42e-05	0
1	emit	7.95e-05	0
1	emphasize	5.511e-06	#
1	employ	0.0010204566	0
1	empower	4.27e-05	0
1	empty	6.5673e-05	0
1	emulate	2.11e-05	0
1	enable	0.000679233	0
1	enact	0.0001455795	0
1	enamel	6.89e-06	0
1	enamor	5.97e-06	0
1	encamp	9.78e-05	0
1	encase	6.89e-06	#
1	enchain	1.19e-05	0
1	enchant	1.61e-05	0
1	encircle	7.07e-05	0
1	enclose	0.0001212424	0
1	encompass	3.9e-05	0
1	encounter	0.0003081578	0
1	encourage	0.0003095355	0
1	encroach	2.99e-05	#
1	encrust	4.13e-06	#
1	encumber	2.66e-05	#
1	end	0.0005125247	0
1	endanger	5.88e-05	#
1	endear	3.26e-05	0
1	endeavor	0.0006232043	0
1	endorse	1.75e-05	0
1	endow	0.0001313459	0
1	endue	2.02e-05	0
1	endure	0.0003733715	0
1	enervate	1.4696e-05	0
1	enfeeble	1.97e-05	0
1	enfilade	1.837e-06	#
1	enfold	8.73e-06	#
1	enforce	0.0001938041	0
1	enfranchise	1.837e-06	#
1	engage	0.0009874101	0
1	engender	4.04e-05	0
1	engraft	1.01e-05	#
1	engrave	4.78e-05	0
1	engross	7.99e-05	0
1	engulf	1.2859e-05	#
1	enhance	5.47e-05	0
1	enjoin	6.25e-05	0
1	enjoy	0.000812416	0
1	enkindle	9.64e-06	0
1	enlarge	0.0001556863	0
1	enlighten	9.41e-05	0
1	enlist	8.2206e-05	0
1	enliven	6.34e-05	0
1	enmesh	9.19e-07	#
1	ennoble	2.53e-05	0
1	enquire	4.78e-05	0
1	enrage	2.02e-05	0
1	enrapture	1.01e-05	#
1	enrich	9.09e-05	0
1	enrobe	1.837e-06	#
1	enroll	3.4e-05	0
1	ensconce	1.837e-06	#
1	enshrine	1.4696e-05	#
1	enshroud	3.21e-06	#
1	ensign	3.21e-06	#
1	enslave	3.35e-05	0
1	ensnare	1.7e-05	#
1	ensue	0.00015339	0
1	ensure	6.66e-05	0
1	entail	3.12e-05	0
1	entangle	3.21e-05	#
1	enter	0.0026645709	0
1	enterprize	4.13e-05	#
1	entertain	0.0003839343	0
1	enthrall	3.674e-06	#
1	enthrone	1.01e-05	0
1	entice	2.11e-05	#
1	entitle	0.0004211337	0
1	entomb	6.43e-06	#
1	entrance	1.61e-05	0
1	entrap	2.43e-05	0
1	entreat	0.0001249164	0
1	entrench	1.24e-05	0
1	entrust	0.0001634981	0
1	entwine	2.66e-05	0
1	enumerate	9.28e-05	0
1	enunciate	6.43e-06	#
1	envelop	8.82e-05	0
1	envenom	1.837e-06	#
1	environ	1.2859e-05	0
1	envy	7.81e-05	0
1	enwrap	3.674e-06	#
1	enwreathe	9.19e-07	#
1	epitomize	4.59e-07	#
1	equal	7.58e-05	0
1	equalize	1.19e-05	#
1	equip	4.41e-05	#
1	equivocate	1.837e-06	#
1	eradicate	2.39e-05	#
1	erase	1.38e-05	#
1	erect	0.0003256093	0
1	err	7.6695e-05	0
1	escape	0.0008009347	0
1	eschew	1.2859e-05	#
1	escort	5.37e-05	0
1	espouse	3.63e-05	0
1	espy	1.61e-05	0
1	ess	9.19e-07	#
1	essay	2.76e-05	0
1	establish	0.0009704062	0
1	esteem	0.0001189461	0
1	estimate	0.0002659111	0
1	estop	2.76e-06	#
1	estrange	2.76e-06	#
1	etch	3.674e-06	#
1	etherialize	1.38e-06	#
1	eulogize	9.185e-06	#
1	evacuate	1.06e-05	#
1	evade	7.26e-05	0
1	evangelize	2.76e-06	#
1	evaporate	2.11e-05	#
1	even	7.348e-06	#
1	eventuate	5.97e-06	#
1	evidence	5.97e-06	#
1	evince	0.000155227	0
1	eviscerate	4.59e-07	#
1	evoke	6.43e-06	#
1	evolve	9.64e-06	#
1	exacerbate	4.59e-07	#
1	exact	5.47e-05	0
1	exaggerate	6.52e-05	0
1	exalt	9.37e-05	0
1	examine	0.0006259611	0
1	exasperate	2.71e-05	0
1	excavate	1.19e-05	#
1	exceed	0.0003458164	0
1	excel	9.69e-05	0
1	except	0.0001859969	0
1	exchange	0.0002259518	0
1	excite	0.0005088507	0
1	exclaim	0.0011380253	0
1	exclude	0.0001933449	0
1	excommunicate	4.59e-06	#
1	excoriate	4.59e-07	#
1	exculpate	8.27e-06	#
1	excuse	0.0001933449	0
1	execrate	5.97e-06	#
1	execute	0.0003811788	0
1	exemplify	3.31e-05	0
1	exempt	5.6e-05	#
1	exercise	0.0005795754	0
1	exert	0.0002686619	0
1	exhale	1.84e-05	0
1	exhaust	0.0002241147	0
1	exhibit	0.0006672925	0
1	exhilarate	3.21e-06	#
1	exhort	3.54e-05	0
1	exhume	4.59e-07	#
1	exile	2.57e-05	#
1	exist	0.0008914075	0
1	exit	0.0002980542	#
1	exonerate	7.81e-06	#
1	exorcise	5.05e-06	#
1	expand	0.0001189461	0
1	expatiate	2.71e-05	0
1	expatriate	4.13e-06	#
1	expect	0.0012477864	0
1	expedite	1.06e-05	#
1	expel	5.79e-05	0
1	expend	0.0001184869	0
1	experience	0.0002897877	0
1	experiment	5.511e-06	#
1	expiate	1.65e-05	#
1	expire	0.0001285904	0
1	explain	0.0005662571	0
1	explode	3.86e-05	0
1	exploit	8.73e-06	#
1	explore	0.0001065464	0
1	export	8.9059e-05	0
1	expose	0.0004822141	0
1	expostulate	1.33e-05	0
1	expound	3.58e-05	0
1	express	0.0010976112	0
1	expunge	1.56e-05	0
1	expurgate	1.38e-06	#
1	extemporize	2.3e-06	#
1	extend	0.0008275713	0
1	extenuate	8.73e-06	#
1	exterminate	1.93e-05	#
1	extinguish	0.0001308867	0
1	extirpate	9.64e-06	#
1	extol	1.1022e-05	#
1	extort	3.44e-05	0
1	extract	0.0001373162	0
1	extricate	4.5e-05	0
1	exude	4.59e-06	#
1	exult	6.43e-05	0
1	eye	6.61e-05	0
1	fabricate	1.4696e-05	#
1	face	0.0001409902	0
1	facilitate	7.95e-05	0
1	facture	9.19e-07	#
1	fade	0.0002020707	0
1	fag	2.3e-06	#
1	fail	0.0009143698	0
1	faint	9.32e-05	0
1	fair	4.59e-07	#
1	fait	6.89e-06	#
1	fake	4.59e-07	#
1	fall	0.0027702052	1
1	falsify	1.15e-05	#
1	falter	7.3021e-05	0
1	familiarize	1.4696e-05	0
1	famish	4.59e-06	#
1	fan	4.73e-05	0
1	fancy	0.0002580994	0
1	fare	6.84e-05	0
1	farm	2.3e-06	#
1	fascinate	2.3e-05	0
1	fashion	4.09e-05	0
1	fast	2.43e-05	0
1	fasten	0.0002089599	0
1	father	4.13e-06	#
1	fathom	1.75e-05	#
1	fatigue	4.78e-05	0
1	fatten	1.97e-05	#
1	fault	5.511e-06	#
1	favor	0.0002365145	0
1	fawn	9.185e-06	#
1	fax	1.38e-06	#
1	fear	0.0011026629	0
1	feast	3.67e-05	0
1	feather	3.674e-06	#
1	feature	9.19e-07	#
1	feed	0.000307699	1
1	feel	0.0036551829	1
1	feign	4.32e-05	0
1	feint	9.19e-07	#
1	felicitate	2.3e-06	#
1	fell	2.3e-05	0
1	fence	1.61e-05	0
1	fend	4.13e-06	#
1	ferment	1.79e-05	#
1	ferret	1.06e-05	#
1	ferry	4.59e-06	#
1	fertilize	1.38e-05	#
1	fess	4.59e-07	#
1	fester	6.89e-06	#
1	festoon	8.27e-06	#
1	fetch	7.62e-05	0
1	fetter	3.2174e-05	#
1	fever	4.59e-06	0
1	fib	9.19e-07	#
1	fiddle	9.64e-06	#
1	fidget	8.27e-06	#
1	field	3.674e-06	#
1	fight	0.0005947312	1
1	figure	7.208e-05	0
1	filch	4.59e-06	#
1	file	4.96e-05	0
1	fill	0.0012399764	0
1	filter	3.21e-06	#
1	filtrate	9.19e-07	#
1	finance	2.76e-06	#
1	financier	4.59e-07	#
1	find	0.0070371112	1
1	fine	2.57e-05	#
1	finger	3.21e-06	#
1	finish	0.0004073561	0
1	fire	0.0003265273	0
1	firm	2.3e-06	#
1	fish	2.62e-05	0
1	fit	0.0004459456	0
1	fix	0.0007164324	0
1	fizz	4.59e-07	#
1	flag	6.89e-06	#
1	flail	4.59e-07	#
1	flake	1.38e-06	#
1	flame	1.38e-05	0
1	flank	1.5119e-05	0
1	flap	2.94e-05	0
1	flare	1.1022e-05	0
1	flash	0.0002677436	0
1	flatten	1.19e-05	#
1	flatter	0.0001556863	0
1	flaunt	1.1022e-05	#
1	flavor	2.94e-05	0
1	flay	6.89e-06	#
1	fleck	1.837e-06	#
1	fledge	1.38e-06	#
1	flee	0.0003646457	1
1	fleece	7.348e-06	#
1	fleet	6.43e-06	#
1	flesh	2.76e-06	#
1	flex	4.59e-07	#
1	flicker	1.7e-05	0
1	flinch	1.42e-05	#
1	fling	0.0002677436	1
1	flip	4.59e-07	#
1	flirt	1.15e-05	#
1	flit	6.15e-05	0
1	float	0.0002383515	0
1	flock	3.77e-05	0
1	flog	3.31e-05	0
1	flood	1.56e-05	0
1	floor	3.21e-06	#
1	floss	4.59e-07	#
1	flounce	2.76e-06	#
1	flounder	1.52e-05	0
1	flour	4.59e-06	#
1	flourish	0.0001304274	0
1	flout	6.89e-06	#
1	flow	0.0004638898	0
1	flower	1.4696e-05	#
1	fluctuate	1.38e-05	#
1	flue	9.19e-07	#
1	flunk	4.59e-07	#
1	flurry	4.13e-06	#
1	flush	5.47e-05	0
1	fluster	1.38e-06	#
1	flute	4.59e-07	#
1	flutter	6.11e-05	0
1	fly	0.0007145954	0.9971428571
1	foal	4.59e-07	#
1	foam	1.2859e-05	0
1	fob	9.19e-07	#
1	foil	2.99e-05	0
1	fold	0.0003145911	0
1	follow	0.0026071709	0
1	foment	5.05e-06	#
1	fondle	7.348e-06	#
1	fool	7.67e-05	0
1	foot	8.73e-06	#
1	footnote	5.37e-05	#
1	forage	7.348e-06	#
1	force	0.0005202842	0
1	ford	1.19e-05	0
1	foreclose	9.19e-07	#
1	forehand	4.59e-07	#
1	forfeit	8.5e-05	0
1	forge	3.17e-05	0
1	fork	8.73e-06	0
1	form	0.0021694755	0
1	forsake	0.0001295089	1
1	fortify	5.97e-05	#
1	forward	3.77e-05	0
1	foster	4.5e-05	0
1	fot	2.3e-06	#
1	fotch	1.38e-06	#
1	foul	1.978e-05	#
1	found	0.000388986	0
1	founder	1.1022e-05	0
1	fox	2.3e-06	#
1	fracture	4.59e-06	#
1	fragment	4.59e-07	#
1	frame	0.0001221609	0
1	franchise	6.89e-06	#
1	fraternize	4.59e-07	#
1	fraud	2.48e-05	0
1	fray	2.3e-06	#
1	freak	4.59e-07	#
1	freckle	2.76e-06	#
1	free	0.0001616565	0
1	freeze	7.21e-05	1
1	freight	1.4696e-05	0
1	frenzy	3.21e-06	#
1	frequent	5.56e-05	0
1	fresh	6.66e-05	0
1	freshen	1.65e-05	#
1	fret	5.05e-05	0
1	fricasee	1.837e-06	#
1	frighten	0.0001299682	0
1	fringe	1.42e-05	0
1	frisk	5.511e-06	#
1	fritter	5.511e-06	#
1	fritz	3.21e-06	#
1	frizz	9.19e-07	#
1	frock	9.19e-07	#
1	frolick	7.348e-06	#
1	front	3.63e-05	0
1	frost	4.59e-07	#
1	froth	2.76e-06	#
1	frown	0.0001079241	0
1	fructify	3.21e-06	#
1	fruit	1.75e-05	#
1	frustrate	3.9e-05	0
1	fry	4.45e-05	#
1	fuddle	1.38e-06	#
1	fudge	1.837e-06	#
1	fulfil	0.0001928856	0
1	full	1.837e-06	#
1	fulminate	1.38e-06	#
1	fumble	6.43e-06	#
1	fume	5.05e-06	#
1	function	9.19e-07	#
1	fund	8.73e-06	#
1	fur	4.13e-06	#
1	furbish	4.59e-07	#
1	furl	3.12e-05	0
1	furnace	9.19e-07	#
1	furnish	0.0008468596	0
1	furrow	7.348e-06	#
1	further	1.33e-05	#
1	fuse	2.3e-06	#
1	fuss	2.3e-06	#
1	gab	4.59e-07	#
1	gabble	3.674e-06	#
1	gad	9.19e-07	#
1	gaff	4.59e-07	#
1	gag	9.19e-07	#
1	gage	5.05e-06	#
1	gagged	3.674e-06	#
1	gain	0.0009207528	0
1	gainsay	2.11e-05	#
1	gall	2.25e-05	0
1	gallivant	4.59e-07	#
1	gallop	9.37e-05	0
1	gamble	9.185e-06	#
1	gambol	8.27e-06	#
1	game	5.511e-06	#
1	gang	4.59e-07	#
1	ganize	4.59e-07	#
1	gape	1.65e-05	0
1	garb	1.837e-06	#
1	gard	1.38e-06	#
1	garden	4.59e-07	#
1	garner	5.511e-06	#
1	garnish	3.31e-05	0
1	garret	5.511e-06	#
1	garrison	7.348e-06	#
1	garter	1.38e-06	#
1	gash	4.59e-06	#
1	gasp	5.51e-05	0
1	gather	0.0007067881	0
1	gauge	1.38e-06	#
1	gaze	0.0005520203	0
1	gear	4.59e-07	#
1	gel	4.59e-07	#
1	gem	2.76e-06	#
1	generalize	1.15e-05	#
1	generate	5.883e-05	#
1	gentle	4.59e-07	#
1	genuflect	9.19e-07	#
1	germinate	6.43e-06	#
1	gest	1.38e-06	#
1	gesticulate	7.348e-06	#
1	get	0.005201054	1
1	gether	1.837e-06	#
1	gibber	4.13e-06	#
1	gibe	9.19e-07	#
1	gift	2.3e-06	#
1	giggle	3.674e-06	#
1	gild	4.45e-05	0
1	gin	2.3e-06	#
1	gird	3.58e-05	0
1	girdle	7.81e-06	#
1	girt	7.348e-06	#
1	git	1.837e-06	#
1	give	0.0095657506	1
1	gladden	4.18e-05	0
1	glade	2.3e-06	#
1	glance	0.0002489143	0
1	glare	6.89e-05	0
1	glass	1.38e-06	#
1	glaze	1.19e-05	#
1	gleam	0.0001134351	0
1	glean	2.25e-05	#
1	glide	0.0001731378	0
1	glimmer	4.36e-05	0
1	glimpse	9.19e-07	#
1	glint	4.59e-07	#
1	glisten	4.55e-05	0
1	glister	5.511e-06	#
1	glitter	0.0001014946	0
1	gloam	4.59e-07	#
1	gloat	1.19e-05	#
1	gloom	1.837e-06	#
1	glorify	2.11e-05	#
1	glory	1.65e-05	0
1	gloss	3.21e-06	#
1	glow	0.0001474197	0
1	glower	1.38e-06	#
1	glue	7.81e-06	#
1	glut	1.33e-05	#
1	gnash	1.33e-05	0
1	gnaw	2.16e-05	#
1	go	0.0086334224	1
1	goad	3.44e-05	0
1	gobble	2.76e-06	#
1	goggle	4.59e-07	#
1	goot	3.21e-06	#
1	gore	7.81e-06	0
1	gorge	5.97e-06	#
1	gossip	2.11e-05	#
1	gouge	4.13e-06	#
1	govern	0.0003504112	0
1	grab	9.185e-06	0
1	grace	4.64e-05	0
1	grade	1.837e-06	#
1	graduate	3.4e-05	0
1	graft	7.348e-06	0
1	grain	9.19e-07	#
1	grant	0.0006553519	0
1	grapple	4.82e-05	0
1	grasp	0.0002461588	0
1	grass	4.59e-07	#
1	grate	5.37e-05	0
1	gratify	0.0002130927	0
1	grave	2.76e-06	#
1	gravel	4.59e-07	#
1	gravitate	3.21e-06	#
1	gray	4.59e-07	#
1	graze	2.25e-05	0
1	grease	1.06e-05	#
1	green	2.76e-06	#
1	greet	0.000136857	0
1	gress	1.38e-06	#
1	grieve	0.0001267534	0
1	grimace	2.3e-06	#
1	grin	3.03e-05	0
1	grind	6.0162e-05	1
1	grip	1.38e-06	#
1	gripe	6.89e-06	#
1	grit	3.21e-06	#
1	grizzle	3.674e-06	#
1	groan	9.74e-05	0
1	groom	3.674e-06	#
1	groove	1.837e-06	#
1	grope	4.45e-05	0
1	gross	3.21e-06	#
1	ground	3.31e-05	0
1	group	2.43e-05	#
1	grovel	2.48e-05	0
1	grow	0.0016019087	0.9957264957
1	growl	4.18e-05	0
1	grub	2.3e-06	#
1	grudge	1.3774e-05	#
1	gruel	9.19e-07	#
1	grumble	2.99e-05	0
1	grunt	7.81e-06	0
1	guage	1.837e-06	#
1	guarantee	3.86e-05	0
1	guard	0.0003357151	0
1	guess	0.0003320389	0
1	guide	0.0002475411	0
1	guillotine	9.19e-07	#
1	gull	3.674e-06	#
1	gully	4.59e-07	#
1	gulp	9.64e-06	0
1	gum	4.59e-07	#
1	gun	3.21e-06	#
1	gurgle	7.81e-06	#
1	gush	7.53e-05	0
1	gust	4.59e-07	#
1	gut	2.76e-06	#
1	guzzle	1.38e-06	#
1	hab	9.64e-06	#
1	habit	1.52e-05	#
1	habituate	1.06e-05	0
1	hack	1.93e-05	#
1	haf	4.59e-07	#
1	hag	4.59e-06	#
1	haggle	1.38e-06	#
1	hail	0.0001648713	0
1	hale	3.674e-06	#
1	hallow	1.7e-05	0
1	halt	0.0001152721	0
1	halter	9.19e-07	#
1	halve	2.3e-06	#
1	ham	4.59e-07	#
1	hammer	1.4696e-05	#
1	hammock	4.59e-07	#
1	hamper	4.59e-06	#
1	hand	0.0001818636	0
1	handcuff	4.59e-07	#
1	handle	8.73e-05	0
1	hang	0.0009625508	0.9841827768
1	hanker	2.76e-06	#
1	hant	4.59e-07	#
1	hap	5.05e-06	#
1	happen	0.0007715426	0
1	harass	4.59e-05	#
1	harbor	3.77e-05	0
1	harden	5.51e-05	0
1	hare	2.76e-06	#
1	hark	0.0001575233	#
1	harken	9.19e-07	#
1	harlot	4.59e-07	#
1	harm	9.41e-05	0
1	harmonize	5.33e-05	0
1	harness	1.7e-05	#
1	harp	6.43e-06	#
1	harpoon	9.19e-07	#
1	harrangue	1.33e-05	#
1	harrass	3.674e-06	#
1	harrow	1.1022e-05	0
1	harry	2.76e-06	#
1	harvest	5.05e-06	#
1	has	2.3e-06	#
1	hash	7.348e-06	#
1	haste	8.2206e-05	0
1	hasten	0.0003683197	0
1	hat	4.59e-07	#
1	hatch	2.02e-05	#
1	hatchet	5.511e-06	#
1	hate	0.0002489143	0
1	haul	7.58e-05	0
1	haunch	4.59e-07	#
1	haunt	0.0001097611	0
1	haut	4.59e-07	#
1	have	0.0799235438	0.9978805735
1	haw	7.348e-06	#
1	hawk	5.511e-06	#
1	hay	3.674e-06	#
1	hazard	7.07e-05	0
1	head	9.19e-05	0
1	heal	6.52e-05	0
1	heap	7.76e-05	0
1	hear	0.0046844039	0.9938271605
1	hearken	4.82e-05	0
1	hearten	2.07e-05	0
1	heat	4.9159e-05	#
1	heave	0.0001446625	0.272
1	hector	9.19e-07	#
1	hedge	1.24e-05	0
1	heed	0.0001299682	0
1	heel	9.19e-07	#
1	heft	3.21e-06	#
1	heighten	5.65e-05	0
1	helm	2.3e-06	#
1	help	0.0006994401	0.0125
1	hem	3.03e-05	0
1	hend	9.19e-07	#
1	hender	9.19e-07	#
1	herald	1.1022e-05	0
1	herd	1.1022e-05	#
1	hermit	2.3e-06	#
1	hesitate	0.0002861137	0
1	hew	3.08e-05	0
1	hiccough	9.19e-07	#
1	hiccup	1.837e-06	#
1	hick	4.59e-07	#
1	hide	0.000458333	1
1	hie	1.7e-05	0
1	higgle	2.76e-06	#
1	hightail	4.59e-07	#
1	hike	4.59e-07	#
1	hinder	6.52e-05	0
1	hinge	5.509e-06	#
1	hint	0.0001125166	0
1	hire	7.44e-05	0
1	hiss	3.12e-05	0
1	hit	0.0001148129	1
1	hitch	1.7e-05	0
1	hive	1.837e-06	#
1	hoar	5.05e-06	#
1	hoard	2.53e-05	0
1	hoax	4.13e-06	#
1	hobble	2.02e-05	0
1	hod	9.19e-07	#
1	hoe	1.79e-05	#
1	hog	2.3e-06	#
1	hoist	4.32e-05	0
1	hold	0.0037052349	1
[truncated: 76,207 more rows]
